# Supplementary material for: Gene Expression Differences Based on Low Total 25(OH)D and Low VDBP Status with a Preterm Birth
Source: Int J Mol Sci. 2025 May 8;26(10):4475. doi: 10.3390/ijms26104475 (PMC12110801; doi:10.3390/ijms26104475)
Supplement: Supplementary file 1 [file ijms-26-04475-s001.zip]

Archive with 1 entries (1 files):
- ijms-3443943-Table S1 Differential gene expression tables.xlsx
