# Supplementary material for: Gene Expression Differences Based on Low Total 25(OH)D and Low VDBP Status with a Preterm Birth
Source: Int J Mol Sci. 2025 May 8;26(10):4475. doi: 10.3390/ijms26104475 (PMC12110801; doi:10.3390/ijms26104475)
Supplement: Supplementary file 1 [file ijms-26-04475-s001.zip › ijms-3443943-Table S1 Differential gene expression tables.xlsx]

## Sheet: PT vs FT Upreg
test_id	gene_id	gene	locus	sample_1	sample_2	status	FT	PT	log2(fold_change)	FoldChange	test_stat	p_value	q_value	significant
XLOC_004496	XLOC_004496	HBG1	chr11:5248271-5249857	FT	PT	OK	233.427	7130.3	4.93292	30.5462	0.13966	5e-05	0.0986833	no
XLOC_000271	XLOC_000271	SERINC2	chr1:31409564-31434680	FT	PT	OK	3.60361	66.2282	4.19993	18.3783	0.94332	5e-05	0.0986833	no
XLOC_000692	XLOC_000692	MAN1A2	chr1:117367462-117525698	FT	PT	OK	2.34939	21.3994	3.18721	9.10848	1.27741	0.0014	0.690783	no
XLOC_025456	XLOC_025456	LY96	chr8:73991328-74029072	FT	PT	OK	12.9617	109.997	3.08513	8.48627	1.56677	0.00305	0.996461	no
XLOC_026918	XLOC_026918	LINC01506	chr9:68543540-68546602	FT	PT	OK	11.5057	95.4055	3.05173	8.29206	1.68032	0.04075	0.999919	no
XLOC_014406	XLOC_014406	RSAD2	chr2:6877664-6898232	FT	PT	OK	3.93576	32.1045	3.02806	8.15712	1.47939	0.01215	0.999919	no
XLOC_005964	XLOC_005964	CLEC2B	chr12:9852368-9869859	FT	PT	OK	5.2508	35.784	2.76871	6.81498	1.57459	0.0138	0.999919	no
XLOC_004497	XLOC_004497	HBG2	chr11:5253190-5254781	FT	PT	OK	3191.14	18747.6	2.55456	5.87488	0.00509367	0.03765	0.999919	no
XLOC_002856	XLOC_002856	RPS24	chr10:78033759-78056813	FT	PT	OK	78.6155	405.012	2.36508	5.15181	0.798054	5e-05	0.0986833	no
XLOC_014743	XLOC_014743	RPL31	chr2:101002228-101151384	FT	PT	OK	147.329	743.177	2.33467	5.04436	0.700576	0.00375	0.999919	no
XLOC_004617	XLOC_004617	CCDC34	chr11:27338513-27363248	FT	PT	OK	0.999115	4.76025	2.25232	4.76448	1.66298	0.00075	0.522441	no
XLOC_009924	XLOC_009924	LOC643802	chr16:53369361-53371129	FT	PT	OK	1.69754	8.03876	2.24353	4.73554	1.61315	5e-05	0.0986833	no
XLOC_007482	XLOC_007482	IFI27	chr14:94110732-94116699	FT	PT	OK	44.3485	199.472	2.16923	4.49783	0.892603	5e-05	0.0986833	no
XLOC_005440	XLOC_005440	LOC100288798	chr12:46383675-46652579	FT	PT	OK	0.819447	3.67137	2.1636	4.48031	1.0459	0.00205	0.848677	no
XLOC_019612	XLOC_019612	LARP1B	chr4:128061265-128211143	FT	PT	OK	1.21055	5.28485	2.1262	4.36566	1.43926	0.0063	0.999919	no
XLOC_016640	XLOC_016640	TNNC2	chr20:45823215-45827314	FT	PT	OK	0.797942	3.37819	2.08189	4.23361	1.09859	0.001	0.5921	no
XLOC_006991	XLOC_006991	TPT1	chr13:45333470-45341284	FT	PT	OK	182.504	761.595	2.0611	4.17304	0.140041	0.00285	0.996461	no
XLOC_010592	XLOC_010592	MYL4	chr17:47209061-47223679	FT	PT	OK	102.054	421.643	2.04669	4.13157	0.345947	0.00305	0.996461	no
XLOC_016319	XLOC_016319	PFDN4	chr20:54207962-54219953	FT	PT	OK	0.467611	1.92454	2.04113	4.11568	1.07017	0.002	0.848677	no
XLOC_005505	XLOC_005505	PFDN5	chr12:53295450-53299451	FT	PT	OK	123.074	487.725	1.98654	3.96285	0.498446	0.00095	0.5921	no
XLOC_006624	XLOC_006624	RPL21	chr13:27251554-27256565	FT	PT	OK	841.752	3318.46	1.97905	3.94233	0.271189	0.00355	0.999919	no
XLOC_002912	XLOC_002912	IFIT1	chr10:89392545-89406487	FT	PT	OK	8.59766	33.8659	1.97782	3.93897	1.12037	0.0399	0.999919	no
XLOC_009061	XLOC_009061	HBZ	chr16:152854-154505	FT	PT	OK	54.0799	207.665	1.94109	3.83996	0.45933	0.01545	0.999919	no
XLOC_005559	XLOC_005559	RPL41	chr12:56116589-56117832	FT	PT	OK	1196.89	4544.53	1.92484	3.79695	0.241976	0.00345	0.996461	no
XLOC_004371	XLOC_004371	CCDC15	chr11:124954120-125041491	FT	PT	OK	0.254126	0.934817	1.87914	3.67856	1.12068	0.00345	0.996461	no
XLOC_012736	XLOC_012736	PVRL2	chr19:44846135-44889228	FT	PT	OK	2.3238	8.51456	1.87344	3.66405	1.46513	0.00055	0.465221	no
XLOC_027585	XLOC_027585	COX7B	chrX:77899463-77905384	FT	PT	OK	17.2327	60.0456	1.80091	3.4844	1.08837	0.0003	0.394733	no
XLOC_015864	XLOC_015864	ALS2CR12	chr2:201288270-201357398	FT	PT	OK	0.722368	2.50726	1.7953	3.47088	1.12619	0.0159	0.999919	no
XLOC_018487	XLOC_018487	RPL35A	chr3:197889074-197960015	FT	PT	OK	224.505	777.032	1.79123	3.4611	0.719601	0.0478	0.999919	no
XLOC_001767	XLOC_001767	ITGB3BP	chr1:63440769-63523273	FT	PT	OK	0.820882	2.83928	1.79028	3.45882	1.04595	0.00985	0.999919	no
XLOC_003559	XLOC_003559	RGS10	chr10:119499826-119542710	FT	PT	OK	62.5266	214.984	1.78169	3.43829	0.621671	0.02755	0.999919	no
XLOC_008329	XLOC_008329	LIPC	chr15:58431975-58568874	FT	PT	OK	0.335207	1.14817	1.77621	3.42525	0.893139	0.01575	0.999919	no
XLOC_003562	XLOC_003562	RPL21	chr10:120354660-120355223	FT	PT	OK	2.62251	8.81749	1.74942	3.36223	0.957104	0.00715	0.999919	no
XLOC_019521	XLOC_019521	HERC5	chr4:88457116-88506168	FT	PT	OK	6.81401	21.9047	1.68467	3.21467	1.28092	0.00065	0.481081	no
XLOC_021530	XLOC_021530	HIST1H2BH	chr6:26251650-26252075	FT	PT	OK	4.25429	13.5383	1.67006	3.18228	0.90194	0.00825	0.999919	no
XLOC_001703	XLOC_001703	PDZK1IP1	chr1:47183588-47190099	FT	PT	OK	201.88	632.18	1.64684	3.13147	0.289549	0.0189	0.999919	no
XLOC_021976	XLOC_021976	RPS12	chr6:132814568-132817564	FT	PT	OK	1416.49	4378.39	1.62808	3.09101	0.203443	0.0139	0.999919	no
XLOC_024886	XLOC_024886	FAM133B	chr7:92560757-92590394	FT	PT	OK	3.17431	9.69916	1.61142	3.05552	1.47723	0.0023	0.8786	no
XLOC_026528	XLOC_026528	DNAJC25,DNAJC25-GNG10,GNG10	chr9:111631351-111670246	FT	PT	OK	73.2426	219.565	1.5839	2.99779	0.690813	0.0033	0.996461	no
XLOC_007957	XLOC_007957	NDUFB1	chr14:92116123-92121809	FT	PT	OK	21.5267	63.6651	1.56438	2.9575	1.10062	0.00395	0.999919	no
XLOC_002499	XLOC_002499	HIST3H2A	chr1:228457363-228457859	FT	PT	OK	9.80593	28.9878	1.56372	2.95615	0.975679	0.00385	0.999919	no
XLOC_022191	XLOC_022191	HIST1H2BG	chr6:26216200-26216644	FT	PT	OK	2.62909	7.76416	1.56227	2.95318	0.830744	0.0166	0.999919	no
XLOC_000922	XLOC_000922	FCGR2C	chr1:161581338-161601220	FT	PT	OK	3.03051	8.88099	1.55116	2.93053	1.46194	5e-05	0.0986833	no
XLOC_005406	XLOC_005406	FGFR1OP2	chr12:26938371-26966648	FT	PT	OK	31.6418	92.7105	1.5509	2.93	0.734872	0.01685	0.999919	no
XLOC_001129	XLOC_001129	C4BPA	chr1:207104261-207144972	FT	PT	OK	2.04704	5.80048	1.50263	2.83359	1.11065	0.0013	0.66933	no
XLOC_007061	XLOC_007061	COMMD6	chr13:75525213-75549439	FT	PT	OK	3.99178	11.2631	1.49649	2.82155	1.27094	0.00335	0.996461	no
XLOC_005967	XLOC_005967	CLEC1B	chr12:9993060-9999300	FT	PT	OK	2.09633	5.86033	1.48312	2.79553	0.948288	0.01205	0.999919	no
XLOC_015054	XLOC_015054	EEF1B2	chr2:206159593-206162929	FT	PT	OK	57.5162	160.739	1.48268	2.79467	1.10168	0.01495	0.999919	no
XLOC_002910	XLOC_002910	IFIT3	chr10:89327818-89340968	FT	PT	OK	42.2891	117.811	1.47811	2.78584	0.663173	0.0156	0.999919	no
XLOC_016704	XLOC_016704	ATP5E,SLMO2	chr20:59028677-59042846	FT	PT	OK	357.402	994.297	1.47613	2.78201	0.384248	0.0349	0.999919	no
XLOC_017143	XLOC_017143	USP18	chr22:18149990-18177395	FT	PT	OK	1.51537	4.14986	1.45339	2.73851	0.942258	0.0126	0.999919	no
XLOC_012124	XLOC_012124	C18orf32,RPL17,RPL17-C18orf32	chr18:49481177-49492565	FT	PT	OK	140.303	381.548	1.44332	2.71946	0.823574	0.03535	0.999919	no
XLOC_009783	XLOC_009783	RPS15A	chr16:18782954-18790334	FT	PT	OK	376.492	1019.91	1.43775	2.70898	0.554105	0.0445	0.999919	no
XLOC_027632	XLOC_027632	WBP5	chrX:103356451-103358469	FT	PT	OK	0.42669	1.15228	1.43323	2.70051	0.847735	0.0311	0.999919	no
XLOC_016444	XLOC_016444	SIGLEC1	chr20:3686969-3707128	FT	PT	OK	0.747765	2.01171	1.42777	2.69031	0.886389	0.01565	0.999919	no
XLOC_021553	XLOC_021553	HIST1H3H	chr6:27810063-27810536	FT	PT	OK	17.1254	45.6988	1.41602	2.66848	0.852078	0.00325	0.996461	no
XLOC_004935	XLOC_004935	KLHL35	chr11:75422393-75430629	FT	PT	OK	0.269576	0.717099	1.41148	2.6601	0.71192	0.02315	0.999919	no
XLOC_016559	XLOC_016559	E2F1	chr20:33675485-33686404	FT	PT	OK	1.47655	3.90493	1.40307	2.64464	1.06142	0.00065	0.481081	no
XLOC_017114	XLOC_017114	S100B	chr21:46598617-46605122	FT	PT	OK	3.51004	8.97197	1.35394	2.55609	1.14962	0.00045	0.409915	no
XLOC_014789	XLOC_014789	ZC3H6	chr2:112275600-112340063	FT	PT	OK	1.02099	2.60687	1.35235	2.55328	1.08367	0.0041	0.999919	no
XLOC_000534	XLOC_000534	IFI44	chr1:78649791-78664078	FT	PT	OK	7.55594	19.2436	1.34869	2.54681	1.10616	0.0129	0.999919	no
XLOC_021172	XLOC_021172	NME5	chr5:138115171-138139443	FT	PT	OK	0.609944	1.54316	1.33914	2.53	0.771984	0.0192	0.999919	no
XLOC_001491	XLOC_001491	RAP1GAP	chr1:21596214-21669363	FT	PT	OK	2.54211	6.39673	1.33131	2.51631	1.09837	0.00215	0.848677	no
XLOC_005031	XLOC_005031	CARD16	chr11:105041325-105045324	FT	PT	OK	54.4776	136.987	1.3303	2.51455	0.715842	0.0277	0.999919	no
XLOC_025612	XLOC_025612	LY6E	chr8:143018484-143022410	FT	PT	OK	159.779	401.451	1.32914	2.51253	0.37522	0.01295	0.999919	no
XLOC_000200	XLOC_000200	RPL11	chr1:23691778-23696426	FT	PT	OK	386.416	961.483	1.31511	2.48821	0.477098	0.03035	0.999919	no
XLOC_021967	XLOC_021967	AKAP7	chr6:131135685-131283535	FT	PT	OK	1.39586	3.47295	1.31501	2.48804	1.03359	0.017	0.999919	no
XLOC_026823	XLOC_026823	BAG1	chr9:33252470-33264761	FT	PT	OK	99.7934	246.795	1.30629	2.47305	0.211864	0.04335	0.999919	no
XLOC_003932	XLOC_003932	SERPING1	chr11:57597553-57614853	FT	PT	OK	6.27479	15.302	1.28608	2.43865	1.0452	0.004	0.999919	no
XLOC_011168	XLOC_011168	LOC440434	chr17:38195739-38257249	FT	PT	OK	3.78347	9.20561	1.2828	2.43311	0.958356	0.02285	0.999919	no
XLOC_015489	XLOC_015489	TPRKB	chr2:73729829-73737390	FT	PT	OK	1.72727	4.19979	1.28182	2.43146	0.774186	0.03295	0.999919	no
XLOC_008757	XLOC_008757	RPS27L	chr15:63153339-63157542	FT	PT	OK	4.96657	12.022	1.27535	2.42058	1.13435	0.0033	0.996461	no
XLOC_004366	XLOC_004366	NRGN	chr11:124739932-124747206	FT	PT	OK	336.108	811.207	1.27115	2.41354	0.192511	0.01125	0.999919	no
XLOC_021523	XLOC_021523	HIST1H2BD	chr6:26158120-26171348	FT	PT	OK	10.9497	25.89	1.2415	2.36444	0.906255	0.01655	0.999919	no
XLOC_020965	XLOC_020965	ELOVL7	chr5:60751788-60844274	FT	PT	OK	0.570191	1.33638	1.22882	2.34375	0.964646	0.0398	0.999919	no
XLOC_025442	XLOC_025442	CSPP1	chr8:67064367-67196614	FT	PT	OK	1.69781	3.96508	1.22367	2.3354	1.0604	0.01945	0.999919	no
XLOC_010547	XLOC_010547	RPL27	chr17:42998428-43002954	FT	PT	OK	329.472	767.706	1.2204	2.33011	0.796527	0.00755	0.999919	no
XLOC_000573	XLOC_000573	CCDC18	chr1:93180715-93278730	FT	PT	OK	0.57745	1.32927	1.20286	2.30196	1.07953	0.04135	0.999919	no
XLOC_014696	XLOC_014696	LINC00152	chr2:87455454-87521511	FT	PT	OK	30.4741	69.7196	1.19398	2.28783	0.826585	0.0251	0.999919	no
XLOC_011083	XLOC_011083	IFT20	chr17:28319094-28335489	FT	PT	OK	6.12252	13.9845	1.19163	2.28411	0.97672	0.0273	0.999919	no
XLOC_015249	XLOC_015249	NRIR	chr2:6828553-6840464	FT	PT	OK	0.930965	2.11629	1.18474	2.27322	0.644889	0.04725	0.999919	no
XLOC_017239	XLOC_017239	EMID1	chr22:29205911-29259597	FT	PT	OK	1.17753	2.62577	1.15698	2.2299	0.625594	0.03805	0.999919	no
XLOC_026885	XLOC_026885	CNTNAP3	chr9:39072766-39288303	FT	PT	OK	1.39825	3.11464	1.15544	2.22752	1.10427	0.00115	0.619014	no
XLOC_006979	XLOC_006979	EPSTI1	chr13:42886387-42992271	FT	PT	OK	7.38409	16.4078	1.15189	2.22205	0.942581	0.01935	0.999919	no
XLOC_015915	XLOC_015915	CXCR2P1	chr2:218034933-218090581	FT	PT	OK	5.23202	11.5945	1.148	2.21606	0.995336	0.00745	0.999919	no
XLOC_004827	XLOC_004827	BATF2	chr11:64987944-64997045	FT	PT	OK	2.55865	5.66184	1.14589	2.21283	1.00869	0.0044	0.999919	no
XLOC_008897	XLOC_008897	HOMER2	chr15:82848976-82952724	FT	PT	OK	0.697811	1.543	1.14483	2.2112	0.728193	0.03965	0.999919	no
XLOC_008277	XLOC_008277	HYPK,SERF2	chr15:43746391-43802571	FT	PT	OK	216.307	476.275	1.13872	2.20186	0.147208	0.04505	0.999919	no
XLOC_006468	XLOC_006468	OASL	chr12:121020291-121039242	FT	PT	OK	16.1788	35.1218	1.11826	2.17085	0.763838	0.04845	0.999919	no
XLOC_010625	XLOC_010625	PDK2	chr17:50094736-50129882	FT	PT	OK	7.73644	16.7787	1.11689	2.16879	0.868017	0.0077	0.999919	no
XLOC_012571	XLOC_012571	SCN1B	chr19:35030687-35040449	FT	PT	OK	2.55096	5.48229	1.10374	2.14911	0.703903	0.03945	0.999919	no
XLOC_017830	XLOC_017830	LSM3	chr3:14178727-14198369	FT	PT	OK	9.64328	20.6644	1.09955	2.14288	0.958129	0.0139	0.999919	no
XLOC_019585	XLOC_019585	SNHG8	chr4:118278761-118279823	FT	PT	OK	15.1506	31.8244	1.07076	2.10054	0.890301	0.0153	0.999919	no
XLOC_021183	XLOC_021183	MZB1	chr5:139387567-139389916	FT	PT	OK	15.9611	33.1202	1.05315	2.07506	0.803741	0.037	0.999919	no
XLOC_024667	XLOC_024667	TOMM7	chr7:22812632-22822852	FT	PT	OK	33.0285	68.1526	1.04506	2.06345	1.11176	0.00185	0.842604	no
XLOC_002915	XLOC_002915	KIF20B	chr10:89701589-89774943	FT	PT	OK	0.562392	1.15112	1.0334	2.04684	1.01196	0.0126	0.999919	no
XLOC_013151	XLOC_013151	SEMA6B	chr19:4542587-4559759	FT	PT	OK	0.787313	1.60535	1.02788	2.03903	0.814384	0.0334	0.999919	no
XLOC_019494	XLOC_019494	LINC00989	chr4:79492592-79576460	FT	PT	OK	2.64902	5.35424	1.01522	2.02121	0.780914	0.0416	0.999919	no
XLOC_004611	XLOC_004611	SVIP	chr11:22822051-22829836	FT	PT	OK	4.74091	9.51424	1.00492	2.00683	1.06325	0.00395	0.999919	no
XLOC_008194	XLOC_008194	WHAMMP2	chr15:28737582-28758362	FT	PT	OK	0.689621	1.37521	0.995781	1.99416	0.866151	0.02265	0.999919	no
XLOC_008003	XLOC_008003	ANKRD9	chr14:102506860-102509791	FT	PT	OK	13.3528	26.5727	0.99281	1.99006	0.679344	0.03495	0.999919	no
XLOC_012321	XLOC_012321	PET100	chr19:7629784-7633748	FT	PT	OK	62.6651	123.999	0.984599	1.97876	0.736414	0.04645	0.999919	no
XLOC_001133	XLOC_001133	CR1L	chr1:207645112-207723691	FT	PT	OK	0.921502	1.81313	0.976421	1.96758	0.605495	0.04915	0.999919	no
XLOC_003437	XLOC_003437	FRA10AC1	chr10:93667882-93702572	FT	PT	OK	1.72833	3.39698	0.974876	1.96547	0.968508	0.0146	0.999919	no
XLOC_002272	XLOC_002272	TNFSF4	chr1:173183730-173207313	FT	PT	OK	0.786132	1.54038	0.970442	1.95944	0.753379	0.04945	0.999919	no
XLOC_019095	XLOC_019095	LAMP3	chr3:183122214-183162879	FT	PT	OK	0.447746	0.869485	0.95748	1.94191	0.711649	0.03285	0.999919	no
XLOC_007796	XLOC_007796	NEMF	chr14:49783813-49853073	FT	PT	OK	5.39085	10.4175	0.950426	1.93244	0.828575	0.047	0.999919	no
XLOC_019324	XLOC_019324	FAM200B	chr4:15681728-15690447	FT	PT	OK	2.09134	4.00671	0.937993	1.91586	0.971813	0.0251	0.999919	no
XLOC_024911	XLOC_024911	MGC72080	chr7:97966595-97972326	FT	PT	OK	4.36221	8.32127	0.931745	1.90758	0.674271	0.049	0.999919	no
XLOC_010325	XLOC_010325	USP32P1	chr17:16786891-16804505	FT	PT	OK	0.829193	1.56217	0.913772	1.88396	0.735066	0.0349	0.999919	no
XLOC_007636	XLOC_007636	TDRD9	chr14:103928479-104052667	FT	PT	OK	0.609821	1.14124	0.904145	1.87144	0.727695	0.03155	0.999919	no
XLOC_002278	XLOC_002278	GAS5	chr1:173863247-173867987	FT	PT	OK	22.8593	42.7167	0.902018	1.86868	0.913286	0.00985	0.999919	no
XLOC_014873	XLOC_014873	HNMT	chr2:137964237-138016364	FT	PT	OK	2.68587	4.90701	0.869455	1.82697	0.731498	0.03285	0.999919	no
XLOC_025997	XLOC_025997	COX6C	chr8:99877994-99894014	FT	PT	OK	6.749	12.2743	0.862896	1.81869	0.792783	0.02775	0.999919	no
XLOC_008729	XLOC_008729	RSL24D1	chr15:55181313-55197033	FT	PT	OK	12.1954	21.7173	0.832511	1.78078	0.944705	0.01105	0.999919	no
XLOC_021929	XLOC_021929	RWDD1	chr6:116571366-116593601	FT	PT	OK	6.13643	10.8463	0.821727	1.76752	0.883297	0.0278	0.999919	no
XLOC_025575	XLOC_025575	NSMCE2	chr8:125091840-125367125	FT	PT	OK	2.37806	4.18055	0.813906	1.75796	0.737339	0.0259	0.999919	no
XLOC_022255	XLOC_022255	IER3	chr6:30743198-30744550	FT	PT	OK	12.0668	21.1084	0.806779	1.7493	0.683994	0.0482	0.999919	no
XLOC_027633	XLOC_027633	NGFRAP1	chrX:103376322-103378164	FT	PT	OK	9.2214	15.9847	0.793635	1.73344	0.783306	0.036	0.999919	no
XLOC_025937	XLOC_025937	ZFAND1	chr8:81701330-81721304	FT	PT	OK	3.29754	5.69971	0.789497	1.72847	0.758961	0.04115	0.999919	no
XLOC_001346	XLOC_001346	C1orf233	chr1:1598007-1600096	FT	PT	OK	2.44162	4.20203	0.783244	1.721	0.721645	0.02775	0.999919	no
XLOC_020363	XLOC_020363	MAST4	chr5:66596347-67169595	FT	PT	OK	1.16163	1.99729	0.781894	1.71939	0.410711	0.0357	0.999919	no
XLOC_024435	XLOC_024435	TSPAN33	chr7:129144715-129169694	FT	PT	OK	8.62108	14.7985	0.779509	1.71655	0.713032	0.04055	0.999919	no
XLOC_025890	XLOC_025890	SNHG6	chr8:66870748-66925542	FT	PT	OK	37.0395	63.4898	0.777461	1.71411	0.838533	0.01365	0.999919	no
XLOC_016121	XLOC_016121	LINC00493	chr20:18567428-18569559	FT	PT	OK	15.6989	26.7423	0.76846	1.70345	0.724911	0.02795	0.999919	no
XLOC_000407	XLOC_000407	UQCRH	chr1:46303612-46316777	FT	PT	OK	40.9031	69.4418	0.763593	1.69771	0.748416	0.0418	0.999919	no
XLOC_026779	XLOC_026779	HACD4	chr9:21006365-21031636	FT	PT	OK	13.2497	22.4924	0.763474	1.69757	0.805217	0.0478	0.999919	no
XLOC_017609	XLOC_017609	RPS19BP1	chr22:39529092-39532855	FT	PT	OK	28.1975	47.5123	0.752736	1.68499	0.688519	0.03895	0.999919	no
XLOC_024716	XLOC_024716	NT5C3A	chr7:33014112-33062797	FT	PT	OK	13.0058	21.8906	0.75115	1.68313	0.889009	0.0345	0.999919	no
XLOC_002165	XLOC_002165	FCRL5	chr1:157513376-157552520	FT	PT	OK	1.20372	2.01225	0.741306	1.67169	0.741763	0.02775	0.999919	no
XLOC_005415	XLOC_005415	CCDC91	chr12:28257199-28550166	FT	PT	OK	4.01285	6.62892	0.724146	1.65192	0.874653	0.0235	0.999919	no
XLOC_011958	XLOC_011958	SEC11C	chr18:59139856-59158837	FT	PT	OK	8.08912	13.3608	0.723948	1.6517	0.738742	0.03165	0.999919	no
XLOC_002913	XLOC_002913	IFIT5	chr10:89414567-89421002	FT	PT	OK	6.49035	10.6866	0.719442	1.64655	0.843461	0.0307	0.999919	no
XLOC_017441	XLOC_017441	CLDN5	chr22:19523023-19525337	FT	PT	OK	5.56591	9.04046	0.699777	1.62425	0.712691	0.03645	0.999919	no
XLOC_017241	XLOC_017241	GAS2L1	chr22:29306994-29312789	FT	PT	OK	7.6531	12.4233	0.698933	1.6233	0.71797	0.0354	0.999919	no
XLOC_017384	XLOC_017384	TTC38	chr22:46267963-46294008	FT	PT	OK	8.71269	14.066	0.691018	1.61442	0.814213	0.0178	0.999919	no
XLOC_016016	XLOC_016016	MYEOV2	chr2:240126562-240136347	FT	PT	OK	23.2086	36.8412	0.666662	1.5874	0.664325	0.0412	0.999919	no
XLOC_015297	XLOC_015297	SF3B6	chr2:24067583-24076444	FT	PT	OK	17.9086	28.237	0.656939	1.57673	0.678573	0.03715	0.999919	no
XLOC_020542	XLOC_020542	C5orf56	chr5:132410772-132476044	FT	PT	OK	11.7123	18.275	0.641852	1.56033	0.605778	0.04695	0.999919	no
XLOC_014598	XLOC_014598	LGALSL	chr2:64454192-64461383	FT	PT	OK	2.73051	4.24065	0.635114	1.55306	0.734469	0.0439	0.999919	no
XLOC_025029	XLOC_025029	NDUFA5	chr7:123536997-123601651	FT	PT	OK	1.47382	2.27652	0.627264	1.54463	0.761729	0.0387	0.999919	no
XLOC_016366	XLOC_016366	RPS21	chr20:62387064-62388520	FT	PT	OK	398.782	615.324	0.625746	1.54301	0.617877	0.04	0.999919	no
XLOC_001217	XLOC_001217	RAB4A,SPHAR	chr1:229271061-229305893	FT	PT	OK	5.36914	8.09972	0.593179	1.50857	0.764596	0.0498	0.999919	no
XLOC_021014	XLOC_021014	TBCA	chr5:77691168-77776361	FT	PT	OK	21.7875	32.0313	0.555984	1.47017	0.674266	0.04935	0.999919	no

## Sheet: PT vs FT Downreg
test_id	gene_id	gene	locus	sample_1	sample_2	status	FT	PT	log2(fold_change)	FoldChange	test_stat	p_value	q_value	significant
XLOC_019588	XLOC_019588	LOC729218	chr4:118591743-118635025	FT	PT	OK	4.11097	2.77699	-0.565958	0.675507	-0.686012	0.04405	0.999919	no
XLOC_021796	XLOC_021796	RN7SK	chr6:52995619-52995951	FT	PT	OK	202.707	133.695	-0.600451	0.659548	-0.685718	0.04745	0.999919	no
XLOC_007993	XLOC_007993	SLC25A29	chr14:100291110-100306547	FT	PT	OK	13.7583	9.0715	-0.600894	0.659345	-0.761931	0.03845	0.999919	no
XLOC_026555	XLOC_026555	PSMD5-AS1	chr9:120843041-120854373	FT	PT	OK	10.4183	6.31343	-0.722621	0.605996	-0.886562	0.0131	0.999919	no
XLOC_004745	XLOC_004745	TCN1	chr11:59852807-59866568	FT	PT	OK	8.18772	4.83738	-0.759234	0.59081	-0.785884	0.01995	0.999919	no
XLOC_024777	XLOC_024777	GRB10	chr7:50590062-50793462	FT	PT	OK	3.26467	1.90007	-0.780886	0.582009	-0.79274	0.03075	0.999919	no
XLOC_027178	XLOC_027178	CRAT	chr9:129094793-129110791	FT	PT	OK	21.8607	12.521	-0.803992	0.572762	-0.699815	0.0446	0.999919	no
XLOC_025224	XLOC_025224	MYOM2	chr8:2045042-2145456	FT	PT	OK	5.38622	3.05454	-0.818318	0.567103	-0.750967	0.0191	0.999919	no
XLOC_012323	XLOC_012323	RETN	chr19:7669085-7670454	FT	PT	OK	40.3402	22.1707	-0.863568	0.549592	-0.749611	0.03	0.999919	no
XLOC_008963	XLOC_008963	PRKXP1	chr15:100547751-100559283	FT	PT	OK	1.54793	0.82945	-0.900108	0.535847	-0.970108	0.0053	0.999919	no
XLOC_002377	XLOC_002377	CHI3L1	chr1:203178930-203186794	FT	PT	OK	39.9871	20.8708	-0.938045	0.52194	-0.749348	0.02815	0.999919	no
XLOC_017374	XLOC_017374	FAM118A	chr22:45309199-45341955	FT	PT	OK	8.95765	4.46539	-1.00433	0.498502	-1.12169	0.00105	0.5921	no
XLOC_026388	XLOC_026388	PGM5	chr9:68355163-68531061	FT	PT	OK	2.21597	1.08664	-1.02806	0.490369	-0.828481	0.0353	0.999919	no
XLOC_019277	XLOC_019277	S100P	chr4:6693838-6697170	FT	PT	OK	186.687	82.293	-1.18178	0.440807	-1.04731	0.0021	0.848677	no
XLOC_011415	XLOC_011415	MPO	chr17:58269855-58280935	FT	PT	OK	4.28276	1.88728	-1.18223	0.44067	-0.935462	0.0044	0.999919	no
XLOC_012215	XLOC_012215	ELANE	chr19:852290-856246	FT	PT	OK	20.8596	8.97327	-1.21701	0.430173	-0.839728	0.00295	0.996461	no
XLOC_011973	XLOC_011973	SERPINB10	chr18:63915510-63935242	FT	PT	OK	0.901383	0.38274	-1.23578	0.424613	-0.647224	0.0453	0.999919	no
XLOC_007741	XLOC_007741	CTSG	chr14:24573517-24576260	FT	PT	OK	8.8361	3.53922	-1.31998	0.40054	-0.746764	0.03275	0.999919	no
XLOC_007208	XLOC_007208	RNASE3	chr14:20891402-20892348	FT	PT	OK	16.6818	6.6434	-1.32828	0.398243	-0.992223	0.00595	0.999919	no
XLOC_026544	XLOC_026544	ORM1	chr9:114323022-114326479	FT	PT	OK	27.8136	11.0487	-1.33191	0.397242	-1.16589	0.0003	0.394733	no
XLOC_002998	XLOC_002998	TMEM180	chr10:102461412-102477045	FT	PT	OK	6.98565	2.74717	-1.34645	0.393259	-1.27481	0.0004	0.394733	no
XLOC_016229	XLOC_016229	BPI	chr20:38304149-38337503	FT	PT	OK	12.469	4.86314	-1.35838	0.39002	-1.13614	0.00085	0.559206	no
XLOC_005017	XLOC_005017	MMP8	chr11:102711794-102724954	FT	PT	OK	11.8382	4.0353	-1.5527	0.340872	-1.26317	0.0004	0.394733	no
XLOC_025670	XLOC_025670	DEFA4	chr8:6935819-6938338	FT	PT	OK	53.8907	18.0224	-1.58024	0.334426	-1.05957	0.00485	0.999919	no
XLOC_012214	XLOC_012214	PRTN3	chr19:840984-848175	FT	PT	OK	6.90546	2.08381	-1.72851	0.301763	-0.886542	0.0099	0.999919	no
XLOC_006733	XLOC_006733	OLFM4	chr13:53028740-53052061	FT	PT	OK	10.7267	3.23334	-1.73011	0.301429	-1.387	0.0003	0.394733	no
XLOC_002378	XLOC_002378	CHIT1	chr1:203216078-203229732	FT	PT	OK	2.3411	0.639137	-1.87299	0.273007	-1.11554	0.00155	0.734204	no

## Sheet: Def vs Suff VitD Upreg
test_id	gene_id	gene	locus	sample_1	sample_2	status	Suff	Def	log2(fold_change)	FoldChange	test_stat	p_value	q_value	significant
XLOC_002165	XLOC_002165	FCRL5	chr1:157513376-157552520	Suff	Def	OK	0.938087	2.7601	1.55692	2.94225	1.64584	5e-05	0.0139442	yes
XLOC_026113	XLOC_026113	LYPD2	chr8:142750209-142752534	Suff	Def	OK	3.22717	8.20756	1.34668	2.54326	0.935291	0.00255	0.206619	no
XLOC_000499	XLOC_000499	IL12RB2	chr1:67307363-67396900	Suff	Def	OK	0.279295	0.670543	1.26354	2.40084	0.916442	0.04725	0.68026	no
XLOC_017114	XLOC_017114	S100B	chr21:46598617-46605122	Suff	Def	OK	4.33766	10.3943	1.2608	2.39629	1.07033	0.00225	0.198397	no
XLOC_021683	XLOC_021683	PACSIN1	chr6:34466060-34535223	Suff	Def	OK	0.496324	1.14366	1.2043	2.30425	1.05704	0.0152	0.419996	no
XLOC_021183	XLOC_021183	MZB1	chr5:139387567-139389916	Suff	Def	OK	15.8239	35.9206	1.1827	2.27001	0.705883	0.03705	0.61366	no
XLOC_014416	XLOC_014416	RRM2	chr2:10122567-10131419	Suff	Def	OK	1.63895	3.66324	1.16035	2.23512	1.02887	0.00525	0.272545	no
XLOC_007636	XLOC_007636	TDRD9	chr14:103928479-104052667	Suff	Def	OK	0.607009	1.34694	1.14989	2.21897	0.996089	0.0021	0.190782	no
XLOC_015612	XLOC_015612	EDAR	chr2:108894470-108989372	Suff	Def	OK	0.401521	0.835186	1.05662	2.08005	0.815284	0.01055	0.366613	no
XLOC_017825	XLOC_017825	FBLN2	chr3:13549124-13638422	Suff	Def	OK	0.390492	0.8114	1.05512	2.07789	0.828357	0.0144	0.415108	no
XLOC_008233	XLOC_008233	SRP14-AS1	chr15:40039310-40067509	Suff	Def	OK	0.470435	0.955001	1.02151	2.03004	0.550396	0.02515	0.533803	no
XLOC_000867	XLOC_000867	TTC24	chr1:156579726-156586770	Suff	Def	OK	0.528602	1.06225	1.00687	2.00955	0.69993	0.02675	0.554993	no
XLOC_007714	XLOC_007714	SLC22A17	chr14:23346310-23352912	Suff	Def	OK	0.75765	1.48703	0.972831	1.96269	0.73223	0.03185	0.582234	no
XLOC_013642	XLOC_013642	PLA2G4C	chr19:48047842-48110852	Suff	Def	OK	0.734515	1.43288	0.964056	1.95079	0.775117	0.0297	0.577461	no
XLOC_024536	XLOC_024536	LOC155060	chr7:149285280-149297312	Suff	Def	OK	0.419018	0.80862	0.948449	1.9298	0.710087	0.01565	0.426352	no
XLOC_026885	XLOC_026885	CNTNAP3	chr9:39072766-39288303	Suff	Def	OK	1.73857	3.34547	0.944309	1.92427	0.866202	0.0085	0.328443	no
XLOC_004829	XLOC_004829	CDCA5	chr11:65077454-65084143	Suff	Def	OK	0.520877	0.994159	0.932534	1.90863	0.648416	0.03025	0.577461	no
XLOC_004292	XLOC_004292	NCAM1	chr11:112959279-113278436	Suff	Def	OK	0.461632	0.875387	0.923179	1.89629	0.875434	0.00515	0.268517	no
XLOC_026114	XLOC_026114	LYNX1	chr8:142764333-142777848	Suff	Def	OK	0.58488	1.09944	0.910551	1.87976	0.715788	0.0063	0.297439	no
XLOC_010325	XLOC_010325	USP32P1	chr17:16786891-16804505	Suff	Def	OK	0.939113	1.72942	0.880915	1.84154	0.788128	0.009	0.338332	no
XLOC_024378	XLOC_024378	LRRN3	chr7:110663049-111562517	Suff	Def	OK	2.35241	4.32024	0.87697	1.83651	0.902648	0.01485	0.419439	no
XLOC_011509	XLOC_011509	MGC16275	chr17:74209995-74213321	Suff	Def	OK	0.641783	1.17035	0.866784	1.82359	0.680375	0.0416	0.647445	no
XLOC_001212	XLOC_001212	OBSCN	chr1:228203505-228378874	Suff	Def	OK	0.841767	1.52975	0.861803	1.81731	1.0803	0.002	0.189105	no
XLOC_021004	XLOC_021004	GCNT4	chr5:75027463-75030899	Suff	Def	OK	0.550859	0.997482	0.856609	1.81078	0.657031	0.03355	0.593409	no
XLOC_002240	XLOC_002240	GPA33	chr1:167052835-167090631	Suff	Def	OK	1.59855	2.8941	0.856353	1.81046	0.878176	0.00615	0.293828	no
XLOC_013156	XLOC_013156	ARRDC5	chr19:4890436-4902867	Suff	Def	OK	0.938976	1.69955	0.85599	1.81	0.677278	0.0419	0.647445	no
XLOC_012084	XLOC_012084	KLHL14	chr18:32672670-32773011	Suff	Def	OK	0.473852	0.853068	0.848225	1.80028	0.669469	0.0431	0.656452	no
XLOC_015834	XLOC_015834	NEMP2	chr2:190506892-190534742	Suff	Def	OK	0.748133	1.34329	0.8444	1.79552	0.77349	0.01505	0.41972	no
XLOC_008332	XLOC_008332	CCNB2	chr15:59105084-59125045	Suff	Def	OK	0.74419	1.33161	0.839426	1.78934	0.580692	0.0452	0.665895	no
XLOC_013710	XLOC_013710	NAPSB	chr19:50333799-50344748	Suff	Def	OK	37.5651	66.5114	0.824209	1.77056	0.977309	0.00245	0.204031	no
XLOC_005568	XLOC_005568	SPRYD4	chr12:56468516-56488414	Suff	Def	OK	1.85133	3.24946	0.811636	1.7552	0.722032	0.02285	0.513141	no
XLOC_007168	XLOC_007168	LINC00565	chr13:113926513-113928991	Suff	Def	OK	0.688679	1.2027	0.804374	1.74639	0.62665	0.04885	0.685959	no
XLOC_020584	XLOC_020584	CXXC5	chr5:139648715-139683095	Suff	Def	OK	6.49948	11.2272	0.788599	1.7274	0.960491	0.00375	0.240481	no
XLOC_024125	XLOC_024125	AEBP1	chr7:44104360-44114565	Suff	Def	OK	0.698378	1.20313	0.784716	1.72275	0.723567	0.02975	0.577461	no
XLOC_015479	XLOC_015479	PAIP2B	chr2:71182737-71227103	Suff	Def	OK	0.439741	0.753794	0.777517	1.71418	0.707708	0.025	0.533803	no
XLOC_010652	XLOC_010652	NOG	chr17:56593698-56595590	Suff	Def	OK	3.52447	6.01558	0.771296	1.7068	0.817999	0.01065	0.366613	no
XLOC_010712	XLOC_010712	PRKCA	chr17:66302807-66810744	Suff	Def	OK	1.31035	2.23167	0.768171	1.70311	0.905187	0.006	0.290129	no
XLOC_008563	XLOC_008563	HERC2P3	chr15:20408395-20506180	Suff	Def	OK	0.538017	0.908633	0.756047	1.68886	0.663855	0.0228	0.513141	no
XLOC_026873	XLOC_026873	PAX5	chr9:36833274-37034479	Suff	Def	OK	1.43975	2.40099	0.737814	1.66765	0.847325	0.0095	0.347041	no
XLOC_007983	XLOC_007983	TCL1A	chr14:95709966-95714196	Suff	Def	OK	20.7654	34.4926	0.732106	1.66106	0.857034	0.0077	0.318281	no
XLOC_003648	XLOC_003648	TSPAN4	chr11:842823-867116	Suff	Def	OK	5.34892	8.83089	0.72331	1.65097	0.769701	0.0194	0.476731	no
XLOC_013151	XLOC_013151	SEMA6B	chr19:4542587-4559759	Suff	Def	OK	0.823597	1.35939	0.722953	1.65056	0.616988	0.04745	0.68026	no
XLOC_027248	XLOC_027248	LCN10	chr9:136738166-136742959	Suff	Def	OK	1.15242	1.89729	0.719271	1.64635	0.631464	0.0327	0.590651	no
XLOC_013859	XLOC_013859	ZSCAN18	chr19:58083841-58118426	Suff	Def	OK	5.23803	8.61933	0.71855	1.64553	0.917281	0.00805	0.322862	no
XLOC_002226	XLOC_002226	SH2D1B	chr1:162395265-162412138	Suff	Def	OK	3.9017	6.3451	0.701541	1.62624	0.831578	0.0117	0.384989	no
XLOC_005049	XLOC_005049	POU2AF1	chr11:111352255-111379432	Suff	Def	OK	6.3007	10.1898	0.693545	1.61725	0.845904	0.00785	0.319109	no
XLOC_015586	XLOC_015586	AFF3	chr2:99547253-100142575	Suff	Def	OK	0.643896	1.03003	0.677788	1.59969	0.719837	0.0278	0.564091	no
XLOC_001514	XLOC_001514	CNR2	chr1:23873969-23913327	Suff	Def	OK	1.809	2.88986	0.675809	1.59749	0.624953	0.04925	0.688352	no
XLOC_016253	XLOC_016253	MYBL2	chr20:43667018-43716496	Suff	Def	OK	2.41632	3.85511	0.673961	1.59545	0.708725	0.02425	0.526822	no
XLOC_001850	XLOC_001850	LOC100131564	chr1:93310108-93345811	Suff	Def	OK	1.88797	2.99169	0.664121	1.5846	0.709072	0.02135	0.498111	no
XLOC_016742	XLOC_016742	SAMD10	chr20:63974112-63979642	Suff	Def	OK	2.35131	3.71571	0.66017	1.58027	0.713284	0.0329	0.590651	no
XLOC_017571	XLOC_017571	IL2RB	chr22:37125839-37149922	Suff	Def	OK	17.0924	26.9237	0.655519	1.57518	0.78673	0.01685	0.440229	no
XLOC_011200	XLOC_011200	CCR7	chr17:40553769-40565484	Suff	Def	OK	49.9368	78.3798	0.650377	1.56958	0.713065	0.0267	0.554916	no
XLOC_015151	XLOC_015151	ITM2C	chr2:230864597-230879254	Suff	Def	OK	17.8561	27.9267	0.645231	1.56399	0.741458	0.02425	0.526822	no
XLOC_004518	XLOC_004518	APBB1	chr11:6395123-6419472	Suff	Def	OK	8.82526	13.795	0.64443	1.56312	0.785512	0.0159	0.429443	no
XLOC_004963	XLOC_004963	RAB30	chr11:82973132-83071923	Suff	Def	OK	0.757824	1.18213	0.641455	1.5599	0.718547	0.0293	0.577461	no
XLOC_020030	XLOC_020030	LEF1	chr4:108047544-108176430	Suff	Def	OK	17.7862	27.6732	0.637726	1.55587	0.706188	0.03025	0.577461	no
XLOC_002196	XLOC_002196	IGSF8	chr1:160091338-160098828	Suff	Def	OK	9.11076	14.1543	0.635597	1.55358	0.843273	0.0101	0.358341	no
XLOC_022528	XLOC_022528	BACH2	chr6:89926527-90296908	Suff	Def	OK	1.75212	2.68723	0.617016	1.5337	0.753506	0.02115	0.496342	no
XLOC_005290	XLOC_005290	CD27	chr12:6439000-6451718	Suff	Def	OK	32.3264	49.5268	0.615496	1.53208	0.728926	0.0313	0.577461	no
XLOC_011059	XLOC_011059	GRAP	chr17:18950675-19047023	Suff	Def	OK	12.9929	19.8858	0.614017	1.53051	0.761948	0.02005	0.479919	no
XLOC_017001	XLOC_017001	TIAM1	chr21:31118417-31558977	Suff	Def	OK	1.77528	2.71381	0.612272	1.52866	0.757519	0.0142	0.413317	no
XLOC_013144	XLOC_013144	TMIGD2	chr19:4292227-4302431	Suff	Def	OK	5.95576	9.10143	0.611807	1.52817	0.724173	0.0312	0.577461	no
XLOC_012695	XLOC_012695	CD79A	chr19:41877119-41881372	Suff	Def	OK	79.1288	120.852	0.610967	1.52728	0.656199	0.0451	0.665239	no
XLOC_026049	XLOC_026049	ATAD2	chr8:123319850-123396465	Suff	Def	OK	0.785099	1.19725	0.608782	1.52497	0.62932	0.0482	0.682546	no
XLOC_013231	XLOC_013231	OLFM2	chr19:9853717-9936552	Suff	Def	OK	4.14495	6.28567	0.600714	1.51647	0.644084	0.0404	0.640842	no
XLOC_012582	XLOC_012582	CD22	chr19:35329165-35347361	Suff	Def	OK	10.4049	15.7452	0.597654	1.51325	0.729598	0.0303	0.577461	no
XLOC_017325	XLOC_017325	CACNA1I	chr22:39570752-39689736	Suff	Def	OK	1.06549	1.60979	0.59536	1.51085	0.691561	0.03385	0.593464	no
XLOC_025118	XLOC_025118	LOC154761	chr7:143809989-143836717	Suff	Def	OK	3.36966	5.08723	0.594277	1.50972	0.68429	0.03655	0.61366	no
XLOC_009297	XLOC_009297	CD19	chr16:28931938-28939347	Suff	Def	OK	5.09685	7.67334	0.590249	1.50551	0.722353	0.0371	0.61366	no
XLOC_007713	XLOC_007713	PPP1R3E	chr14:23295920-23302848	Suff	Def	OK	2.39253	3.5854	0.583601	1.49859	0.690595	0.02515	0.533803	no
XLOC_013196	XLOC_013196	FCER2	chr19:7688756-7702146	Suff	Def	OK	11.4469	17.1364	0.582109	1.49704	0.70147	0.03705	0.61366	no
XLOC_015485	XLOC_015485	FBXO41	chr2:73254681-73269630	Suff	Def	OK	1.88679	2.80964	0.574452	1.48911	0.733704	0.0242	0.526822	no
XLOC_006488	XLOC_006488	PITPNM2	chr12:122983479-123110489	Suff	Def	OK	2.1064	3.13176	0.572193	1.48678	0.736343	0.0242	0.526822	no
XLOC_003151	XLOC_003151	SFMBT2	chr10:7158623-7411486	Suff	Def	OK	1.19127	1.76219	0.564869	1.47925	0.697825	0.0273	0.559627	no
XLOC_007660	XLOC_007660	KIAA0125	chr14:105917978-105932642	Suff	Def	OK	0.989008	1.45595	0.557908	1.47213	0.653587	0.0391	0.625982	no
XLOC_008592	XLOC_008592	HERC2	chr15:28111036-28322152	Suff	Def	OK	1.33744	1.96597	0.555764	1.46995	0.727735	0.01755	0.448122	no
XLOC_006522	XLOC_006522	DDX51	chr12:132136594-132144335	Suff	Def	OK	2.52497	3.71024	0.555248	1.46942	0.702154	0.0325	0.590651	no
XLOC_007917	XLOC_007917	ANGEL1	chr14:76787242-76812940	Suff	Def	OK	2.37194	3.47836	0.552341	1.46646	0.681324	0.02595	0.544995	no
XLOC_022318	XLOC_022318	HLA-DOA	chr6:33004182-33009612	Suff	Def	OK	7.15013	10.4738	0.550747	1.46484	0.703003	0.0287	0.570764	no
XLOC_019864	XLOC_019864	TXK	chr4:48066392-48134256	Suff	Def	OK	3.78431	5.52652	0.54634	1.46038	0.639585	0.03915	0.625982	no
XLOC_012653	XLOC_012653	PLEKHG2	chr19:39413109-39428415	Suff	Def	OK	1.23222	1.79734	0.544604	1.45862	0.683796	0.02705	0.55736	no
XLOC_009382	XLOC_009382	NOD2	chr16:50697138-50733077	Suff	Def	OK	7.67319	11.1417	0.538076	1.45203	0.662002	0.04195	0.647445	no
XLOC_000218	XLOC_000218	MAN1C1	chr1:25617467-25786207	Suff	Def	OK	2.46666	3.56977	0.53327	1.44721	0.678362	0.03875	0.624583	no
XLOC_024495	XLOC_024495	EPHB6	chr7:142855013-142871093	Suff	Def	OK	5.67144	8.10629	0.515327	1.42932	0.686401	0.03835	0.623843	no
XLOC_003850	XLOC_003850	EXT2	chr11:44095548-44245430	Suff	Def	OK	3.38257	4.8304	0.514024	1.42803	0.642016	0.04755	0.68026	no
XLOC_005795	XLOC_005795	CCDC64	chr12:119989843-120094495	Suff	Def	OK	4.82164	6.88039	0.512966	1.42698	0.651091	0.04955	0.690132	no
XLOC_003977	XLOC_003977	CD5	chr11:61102457-61127851	Suff	Def	OK	18.0592	25.7206	0.510187	1.42423	0.634865	0.04765	0.68026	no
XLOC_026601	XLOC_026601	FPGS	chr9:127802857-127814081	Suff	Def	OK	9.55496	13.5895	0.508168	1.42224	0.6985	0.0386	0.623843	no
XLOC_005347	XLOC_005347	KLRD1	chr12:10304450-10317251	Suff	Def	OK	6.38583	9.0714	0.506452	1.42055	0.675517	0.04485	0.665239	no
XLOC_004335	XLOC_004335	RNF26	chr11:119334499-119337314	Suff	Def	OK	6.29428	8.89951	0.499685	1.4139	0.669988	0.03045	0.577461	no
XLOC_027804	XLOC_027804	ZNF275	chrX:153334154-153352926	Suff	Def	OK	1.66796	2.34856	0.49369	1.40804	0.604861	0.045	0.665239	no
XLOC_012154	XLOC_012154	LMAN1	chr18:59327823-59359276	Suff	Def	OK	3.76399	5.2065	0.468049	1.38324	0.623414	0.0484	0.682546	no

## Sheet: Def vs Suff VitD Downreg
test_id	gene_id	gene	locus	sample_1	sample_2	status	Suff	Def	log2(fold_change)	FoldChange	test_stat	p_value	q_value	significant
XLOC_021287	XLOC_021287	SLU7	chr5:160401640-160419161	Suff	Def	OK	14.625	10.7315	-0.446579	0.733781	-0.616373	0.04965	0.690723	no
XLOC_025095	XLOC_025095	SLC37A3	chr7:140333751-140398550	Suff	Def	OK	8.03541	5.73954	-0.485438	0.71428	-0.628544	0.04685	0.678533	no
XLOC_007321	XLOC_007321	PSMC6	chr14:52707177-52727998	Suff	Def	OK	16.8537	11.9408	-0.497158	0.708501	-0.652166	0.03735	0.615249	no
XLOC_019623	XLOC_019623	RAB33B	chr4:139453806-139475915	Suff	Def	OK	7.61607	5.36731	-0.504848	0.704735	-0.689373	0.0448	0.665239	no
XLOC_026531	XLOC_026531	HSDL2	chr9:112379908-112472405	Suff	Def	OK	16.6751	11.7391	-0.50637	0.703992	-0.686872	0.04855	0.682546	no
XLOC_011553	XLOC_011553	ST6GALNAC2	chr17:76565378-76586063	Suff	Def	OK	19.8737	13.9701	-0.508516	0.702945	-0.653444	0.0431	0.656452	no
XLOC_027082	XLOC_027082	CDC26	chr9:113267010-113275589	Suff	Def	OK	29.6892	20.7947	-0.513724	0.700412	-0.661104	0.0384	0.623843	no
XLOC_020325	XLOC_020325	ITGA1,PELO	chr5:52787939-52953655	Suff	Def	OK	9.10963	6.37752	-0.514397	0.700085	-0.672989	0.04365	0.660089	no
XLOC_020558	XLOC_020558	CAMLG	chr5:134738479-134752160	Suff	Def	OK	10.1358	7.08067	-0.517506	0.698578	-0.681688	0.04215	0.649695	no
XLOC_007281	XLOC_007281	PSMA6	chr14:35278557-35317479	Suff	Def	OK	36.5893	25.5186	-0.519874	0.697433	-0.667441	0.0451	0.665239	no
XLOC_024742	XLOC_024742	PSMA2	chr7:42916860-42932206	Suff	Def	OK	29.3573	20.4644	-0.5206	0.697082	-0.707364	0.02615	0.547279	no
XLOC_002697	XLOC_002697	RAB18	chr10:27504173-27542237	Suff	Def	OK	15.4542	10.7565	-0.522791	0.696024	-0.70788	0.03585	0.610672	no
XLOC_001181	XLOC_001181	HLX	chr1:220832762-220885058	Suff	Def	OK	24.0634	16.7371	-0.523792	0.695541	-0.65145	0.04495	0.665239	no
XLOC_011188	XLOC_011188	MIEN1	chr17:39729155-39730535	Suff	Def	OK	54.7673	38.057	-0.525154	0.694885	-0.642742	0.03655	0.61366	no
XLOC_012841	XLOC_012841	RCN3	chr19:49527617-49543633	Suff	Def	OK	7.05206	4.88546	-0.529549	0.692771	-0.643315	0.03875	0.624583	no
XLOC_020540	XLOC_020540	SLC22A4	chr5:132294451-132395614	Suff	Def	OK	20.8566	14.4387	-0.530561	0.692285	-0.666552	0.04425	0.662479	no
XLOC_027700	XLOC_027700	SOWAHD	chrX:119758612-119760202	Suff	Def	OK	14.0386	9.70641	-0.532391	0.691408	-0.660837	0.04785	0.680685	no
XLOC_027305	XLOC_027305	CSF2RA	chrX:1268799-1309935	Suff	Def	OK	44.3559	30.5512	-0.537895	0.688775	-0.666567	0.04415	0.661809	no
XLOC_026087	XLOC_026087	TMEM71	chr8:132709945-132760668	Suff	Def	OK	54.7399	37.6536	-0.539803	0.687865	-0.677581	0.0432	0.656452	no
XLOC_003058	XLOC_003058	FAM45A	chr10:119104064-119137984	Suff	Def	OK	17.3023	11.8889	-0.541352	0.687127	-0.751456	0.03575	0.609835	no
XLOC_002296	XLOC_002296	RFWD2	chr1:175944825-176207244	Suff	Def	OK	30.8917	21.1383	-0.547359	0.684272	-0.705222	0.03795	0.620839	no
XLOC_005815	XLOC_005815	PSMD9	chr12:121888730-121917865	Suff	Def	OK	20.6832	14.1448	-0.548181	0.683882	-0.686915	0.03015	0.577461	no
XLOC_000626	XLOC_000626	KIAA1324	chr1:109113962-109206781	Suff	Def	OK	5.55477	3.78382	-0.553884	0.681184	-0.638283	0.0484	0.682546	no
XLOC_019505	XLOC_019505	GPAT3	chr4:83535913-83605874	Suff	Def	OK	20.9647	14.2634	-0.555643	0.680354	-0.731965	0.0278	0.564091	no
XLOC_024381	XLOC_024381	IFRD1	chr7:112423143-112477203	Suff	Def	OK	23.3727	15.8869	-0.556987	0.67972	-0.756055	0.0285	0.570571	no
XLOC_006712	XLOC_006712	ARL11	chr13:49628298-49633872	Suff	Def	OK	9.77956	6.64176	-0.558203	0.679148	-0.764741	0.0152	0.419996	no
XLOC_003013	XLOC_003013	GSTO1	chr10:104254193-104267464	Suff	Def	OK	70.6703	47.9752	-0.558816	0.678859	-0.657983	0.04785	0.680685	no
XLOC_024989	XLOC_024989	CCDC71L	chr7:106656764-106661188	Suff	Def	OK	16.8271	11.4209	-0.559109	0.678721	-0.718667	0.03735	0.615249	no
XLOC_017374	XLOC_017374	FAM118A	chr22:45309199-45341955	Suff	Def	OK	7.34202	4.97919	-0.560268	0.678176	-0.650306	0.0476	0.68026	no
XLOC_011506	XLOC_011506	CDC42EP4	chr17:73283623-73312004	Suff	Def	OK	3.46245	2.34728	-0.560802	0.677925	-0.647915	0.04325	0.656452	no
XLOC_027537	XLOC_027537	YIPF6	chrX:68498781-68537285	Suff	Def	OK	4.52554	3.06587	-0.561792	0.67746	-0.772175	0.0305	0.577461	no
XLOC_026653	XLOC_026653	NTNG2	chr9:132161946-132242833	Suff	Def	OK	20.4473	13.848	-0.562229	0.677255	-0.686182	0.033	0.590651	no
XLOC_005380	XLOC_005380	MGST1	chr12:16347141-16377189	Suff	Def	OK	14.287	9.67448	-0.562446	0.677153	-0.655867	0.04155	0.647445	no
XLOC_001151	XLOC_001151	PPP2R5A	chr1:212285536-212361863	Suff	Def	OK	33.9669	22.9739	-0.56413	0.676363	-0.761203	0.02815	0.568413	no
XLOC_022625	XLOC_022625	VNN3	chr6:132722786-132734765	Suff	Def	OK	17.8521	12.0521	-0.566809	0.675108	-0.738953	0.026	0.545091	no
XLOC_018614	XLOC_018614	HIGD1A	chr3:42782907-42804535	Suff	Def	OK	14.9397	10.0785	-0.567874	0.67461	-0.760326	0.03125	0.577461	no
XLOC_020582	XLOC_020582	PAIP2	chr5:139341831-139383350	Suff	Def	OK	70.5642	47.5314	-0.570055	0.673591	-0.719893	0.0289	0.573789	no
XLOC_017621	XLOC_017621	PHF5A	chr22:41459716-41468704	Suff	Def	OK	13.0567	8.78932	-0.570971	0.673164	-0.627287	0.04855	0.682546	no
XLOC_004638	XLOC_004638	LMO2	chr11:33858575-33892289	Suff	Def	OK	46.5296	31.3147	-0.571306	0.673007	-0.685263	0.04175	0.647445	no
XLOC_001217	XLOC_001217	RAB4A,SPHAR	chr1:229271061-229305893	Suff	Def	OK	8.78656	5.91149	-0.571776	0.672788	-0.759923	0.04155	0.647445	no
XLOC_011550	XLOC_011550	UBE2O	chr17:76389531-76453206	Suff	Def	OK	15.9098	10.7037	-0.571807	0.672774	-0.650921	0.0491	0.687056	no
XLOC_021073	XLOC_021073	SLCO4C1	chr5:102233985-102296549	Suff	Def	OK	2.32076	1.55881	-0.574156	0.671679	-0.675479	0.0406	0.641469	no
XLOC_009839	XLOC_009839	SULT1A1	chr16:28605586-28623586	Suff	Def	OK	46.6554	31.3107	-0.575388	0.671106	-0.69216	0.0391	0.625982	no
XLOC_018317	XLOC_018317	SELT	chr3:150603278-150630447	Suff	Def	OK	28.6833	19.2269	-0.577088	0.670315	-0.733392	0.04105	0.645179	no
XLOC_005426	XLOC_005426	FGD4	chr12:32485971-32646051	Suff	Def	OK	2.48178	1.66351	-0.577144	0.670289	-0.757135	0.0232	0.517127	no
XLOC_006731	XLOC_006731	SUGT1	chr13:52652695-52688298	Suff	Def	OK	10.0556	6.73779	-0.57765	0.670054	-0.712428	0.04305	0.656452	no
XLOC_004947	XLOC_004947	RSF1	chr11:77666228-77820834	Suff	Def	OK	6.76554	4.52377	-0.580678	0.668649	-0.693553	0.03405	0.59523	no
XLOC_017246	XLOC_017246	UQCR10	chr22:29767368-29770413	Suff	Def	OK	36.9442	24.6464	-0.583975	0.667123	-0.696662	0.0405	0.641469	no
XLOC_009110	XLOC_009110	FAHD1	chr16:1827223-1872178	Suff	Def	OK	13.3892	8.9217	-0.585681	0.666335	-0.711686	0.03465	0.5996	no
XLOC_009988	XLOC_009988	RANBP10	chr16:67723101-67806652	Suff	Def	OK	16.1186	10.7361	-0.586252	0.666071	-0.688887	0.0304	0.577461	no
XLOC_013182	XLOC_013182	TNFSF14	chr19:6663136-6670588	Suff	Def	OK	19.2015	12.775	-0.587899	0.665311	-0.765983	0.023	0.514582	no
XLOC_014748	XLOC_014748	IL1R2	chr2:101991843-102028422	Suff	Def	OK	40.4217	26.8885	-0.588139	0.6652	-0.683273	0.041	0.645179	no
XLOC_014753	XLOC_014753	IL18RAP	chr2:102418789-102452564	Suff	Def	OK	36.78	24.4227	-0.590698	0.664022	-0.706388	0.03535	0.604732	no
XLOC_025455	XLOC_025455	TMEM70	chr8:73976141-73982783	Suff	Def	OK	8.87231	5.88259	-0.59286	0.663027	-0.705135	0.0403	0.640103	no
XLOC_000894	XLOC_000894	DUSP23	chr1:159780968-159782543	Suff	Def	OK	38.0264	25.1806	-0.594686	0.662189	-0.643011	0.04175	0.647445	no
XLOC_009719	XLOC_009719	UBALD1	chr16:4608882-4614926	Suff	Def	OK	39.9116	26.3913	-0.596748	0.661243	-0.580246	0.0465	0.674278	no
XLOC_008420	XLOC_008420	PPCDC	chr15:75023554-75050726	Suff	Def	OK	16.0435	10.6054	-0.597179	0.661045	-0.760746	0.0292	0.57688	no
XLOC_005090	XLOC_005090	MPZL3	chr11:118226689-118252368	Suff	Def	OK	29.7803	19.6821	-0.597471	0.660911	-0.755088	0.0333	0.593363	no
XLOC_012136	XLOC_012136	MBD2	chr18:54151600-54224788	Suff	Def	OK	20.8373	13.7691	-0.597733	0.660791	-0.704336	0.031	0.577461	no
XLOC_010776	XLOC_010776	ITGB4	chr17:75721435-75757818	Suff	Def	OK	2.14155	1.41461	-0.598247	0.660556	-0.636252	0.0495	0.690132	no
XLOC_015118	XLOC_015118	ZFAND2B	chr2:219206783-219209651	Suff	Def	OK	34.1648	22.5039	-0.602339	0.658685	-0.683396	0.04565	0.669969	no
XLOC_017214	XLOC_017214	GGT1	chr22:24583749-24629005	Suff	Def	OK	10.9708	7.20966	-0.605667	0.657167	-0.738875	0.02795	0.566176	no
XLOC_005709	XLOC_005709	DRAM1	chr12:101877326-101923623	Suff	Def	OK	6.51775	4.283	-0.605754	0.657128	-0.800654	0.0122	0.385789	no
XLOC_018479	XLOC_018479	PIGX	chr3:196712373-196736005	Suff	Def	OK	11.7458	7.71479	-0.606445	0.656813	-0.802116	0.0199	0.478238	no
XLOC_011840	XLOC_011840	RALBP1	chr18:9475531-9538108	Suff	Def	OK	43.1233	28.2582	-0.609799	0.655288	-0.68572	0.02655	0.552756	no
XLOC_024105	XLOC_024105	STARD3NL	chr7:38178205-38230671	Suff	Def	OK	14.222	9.319	-0.609875	0.655253	-0.786988	0.01725	0.446786	no
XLOC_002792	XLOC_002792	NRBF2	chr10:63133246-63155031	Suff	Def	OK	62.3714	40.8647	-0.610027	0.655184	-0.696846	0.0367	0.61366	no
XLOC_018553	XLOC_018553	DPH3	chr3:16257060-16264989	Suff	Def	OK	5.17861	3.38677	-0.612653	0.653993	-0.75836	0.03695	0.61366	no
XLOC_013295	XLOC_013295	STX10	chr19:13144057-13150374	Suff	Def	OK	87.637	57.2644	-0.613901	0.653427	-0.685389	0.0457	0.669969	no
XLOC_001635	XLOC_001635	GJA9,MYCBP	chr1:38862489-38881626	Suff	Def	OK	14.1154	9.19374	-0.618548	0.651326	-0.857649	0.01405	0.41195	no
XLOC_003529	XLOC_003529	PDCD4-AS1	chr10:110868889-110870904	Suff	Def	OK	12.9508	8.43341	-0.618858	0.651186	-0.636036	0.04645	0.674278	no
XLOC_015543	XLOC_015543	KRCC1	chr2:88027202-88055801	Suff	Def	OK	12.0701	7.85909	-0.619	0.651122	-0.780218	0.02435	0.527085	no
XLOC_011631	XLOC_011631	B3GNTL1	chr17:82943790-83051810	Suff	Def	OK	8.13828	5.29357	-0.620483	0.650453	-0.651357	0.0415	0.647445	no
XLOC_000914	XLOC_000914	PPOX	chr1:161166390-161171220	Suff	Def	OK	11.0444	7.18314	-0.620623	0.65039	-0.698542	0.0379	0.620839	no
XLOC_018132	XLOC_018132	ALCAM	chr3:105366712-105576913	Suff	Def	OK	4.06047	2.64055	-0.620806	0.650308	-0.823859	0.0161	0.430003	no
XLOC_022162	XLOC_022162	DEK	chr6:18224168-18264568	Suff	Def	OK	31.7682	20.6355	-0.622455	0.649565	-0.758697	0.02825	0.568413	no
XLOC_014553	XLOC_014553	RHOQ	chr2:46542727-46617112	Suff	Def	OK	20.1439	13.0742	-0.623614	0.649043	-0.787341	0.02165	0.499475	no
XLOC_005091	XLOC_005091	MPZL2	chr11:118253415-118264536	Suff	Def	OK	3.35882	2.163	-0.634916	0.643978	-0.695813	0.0463	0.674278	no
XLOC_027358	XLOC_027358	REPS2	chrX:16946690-17153280	Suff	Def	OK	4.49467	2.89428	-0.635009	0.643937	-0.84203	0.01245	0.385789	no
XLOC_014815	XLOC_014815	DBI	chr2:119366923-119372551	Suff	Def	OK	69.521	44.7588	-0.635279	0.643816	-0.759165	0.0219	0.503113	no
XLOC_017809	XLOC_017809	BRK1	chr3:10115648-10127190	Suff	Def	OK	112.138	72.1123	-0.636956	0.643068	-0.6969	0.0344	0.598732	no
XLOC_026370	XLOC_026370	LINC01410	chr9:62801464-62813486	Suff	Def	OK	3.69655	2.37478	-0.638387	0.642431	-0.723103	0.0287	0.570764	no
XLOC_005853	XLOC_005853	GLT1D1	chr12:128853535-128984964	Suff	Def	OK	77.7725	49.9602	-0.638481	0.642389	-0.627258	0.04	0.63618	no
XLOC_021351	XLOC_021351	ZNF354A	chr5:178711520-178730702	Suff	Def	OK	4.22486	2.71392	-0.638527	0.642368	-0.734907	0.0306	0.577461	no
XLOC_000517	XLOC_000517	RABGGTB	chr1:75786193-75795090	Suff	Def	OK	8.32311	5.34525	-0.638865	0.642218	-0.722491	0.0353	0.604732	no
XLOC_020745	XLOC_020745	CPEB4	chr5:173888327-173960991	Suff	Def	OK	9.82279	6.30563	-0.639492	0.641939	-0.76388	0.04325	0.656452	no
XLOC_014991	XLOC_014991	ITGAV	chr2:186590062-186680902	Suff	Def	OK	1.85556	1.18952	-0.641468	0.64106	-0.763617	0.03615	0.613169	no
XLOC_021116	XLOC_021116	2023-03-03	chr5:126867713-127030808	Suff	Def	OK	1.6956	1.08686	-0.641626	0.64099	-0.64368	0.04325	0.656452	no
XLOC_007968	XLOC_007968	IFI27L2	chr14:94127780-94129620	Suff	Def	OK	34.5979	22.1745	-0.641785	0.640919	-0.630343	0.0439	0.660538	no
XLOC_018848	XLOC_018848	ATG3	chr3:112532506-112561963	Suff	Def	OK	58.7225	37.6281	-0.642104	0.640778	-0.730758	0.0292	0.57688	no
XLOC_001853	XLOC_001853	GCLM	chr1:93885199-93909598	Suff	Def	OK	3.42321	2.19199	-0.643106	0.640333	-0.847733	0.017	0.442221	no
XLOC_015378	XLOC_015378	OXER1	chr2:42762498-42764261	Suff	Def	OK	11.6175	7.43331	-0.644227	0.639836	-0.817439	0.0122	0.385789	no
XLOC_020345	XLOC_020345	GAPT	chr5:58491434-58496358	Suff	Def	OK	22.1402	14.1619	-0.644657	0.639645	-0.817195	0.02635	0.549546	no
XLOC_010860	XLOC_010860	FAM101B	chr17:439979-445940	Suff	Def	OK	37.9761	24.2648	-0.646229	0.638948	-0.749157	0.0225	0.511992	no
XLOC_004043	XLOC_004043	PPP2R5B	chr11:64924670-64935888	Suff	Def	OK	19.4181	12.3901	-0.648222	0.638066	-0.730843	0.0222	0.508058	no
XLOC_001508	XLOC_001508	E2F2	chr1:23506427-23531220	Suff	Def	OK	5.50012	3.50701	-0.649221	0.637625	-0.723881	0.02695	0.556255	no
XLOC_001651	XLOC_001651	CITED4	chr1:40861055-40862346	Suff	Def	OK	13.9734	8.8973	-0.651243	0.636731	-0.711476	0.0193	0.476731	no
XLOC_004341	XLOC_004341	ARHGEF12	chr11:120336908-120489936	Suff	Def	OK	3.67362	2.33872	-0.651482	0.636626	-0.837922	0.0151	0.419996	no
XLOC_024950	XLOC_024950	EPHB4	chr7:100802564-100827521	Suff	Def	OK	9.25346	5.8845	-0.653074	0.635924	-0.797238	0.0146	0.41786	no
XLOC_001949	XLOC_001949	CD58	chr1:116514533-116571093	Suff	Def	OK	17.3738	11.0467	-0.653289	0.635829	-0.838509	0.01695	0.441879	no
XLOC_008413	XLOC_008413	CLK3	chr15:74608371-74630201	Suff	Def	OK	52.5366	33.3693	-0.654803	0.635162	-0.688746	0.0424	0.650972	no
XLOC_017399	XLOC_017399	PANX2	chr22:50170730-50180295	Suff	Def	OK	18.4168	11.6945	-0.655188	0.634993	-0.75532	0.02425	0.526822	no
XLOC_016877	XLOC_016877	BACE2	chr21:41167800-41282534	Suff	Def	OK	1.10455	0.700315	-0.657383	0.634027	-0.710397	0.0364	0.61366	no
XLOC_014830	XLOC_014830	MYO7B	chr2:127535801-127637728	Suff	Def	OK	1.56856	0.994223	-0.657797	0.633845	-0.721845	0.03295	0.590651	no
XLOC_002971	XLOC_002971	SCD	chr10:100347014-100364831	Suff	Def	OK	1.36401	0.86448	-0.657947	0.63378	-0.681364	0.0391	0.625982	no
XLOC_017631	XLOC_017631	NDUFA6	chr22:42085525-42090884	Suff	Def	OK	21.5575	13.6541	-0.658859	0.633379	-0.798217	0.0149	0.419439	no
XLOC_025914	XLOC_025914	UBE2W	chr8:73780096-73878910	Suff	Def	OK	6.13741	3.88383	-0.660149	0.632813	-0.868942	0.00995	0.355846	no
XLOC_021984	XLOC_021984	TBPL1	chr6:133952169-133987500	Suff	Def	OK	17.0466	10.7699	-0.662485	0.631789	-0.824222	0.0173	0.447116	no
XLOC_008772	XLOC_008772	MTFMT	chr15:65001511-65029639	Suff	Def	OK	3.94378	2.48982	-0.663536	0.631329	-0.741347	0.0233	0.518393	no
XLOC_005727	XLOC_005727	TCP11L2	chr12:106302790-106347014	Suff	Def	OK	26.0317	16.4259	-0.664301	0.630994	-0.848223	0.01465	0.418292	no
XLOC_022650	XLOC_022650	PERP	chr6:138088504-138107523	Suff	Def	OK	2.83607	1.78897	-0.664761	0.630793	-0.770486	0.0304	0.577461	no
XLOC_013534	XLOC_013534	CEACAM4	chr19:41618970-41627074	Suff	Def	OK	32.3287	20.3898	-0.664965	0.630704	-0.874876	0.00565	0.283493	no
XLOC_019491	XLOC_019491	BMP2K	chr4:78776377-78912187	Suff	Def	OK	13.78	8.68443	-0.666068	0.630222	-0.853765	0.0139	0.410021	no
XLOC_003128	XLOC_003128	IDI1	chr10:1018906-1049121	Suff	Def	OK	23.0949	14.5519	-0.666366	0.630092	-0.849704	0.0145	0.416988	no
XLOC_008092	XLOC_008092	WHAMMP3	chr15:22664738-22685367	Suff	Def	OK	2.4246	1.52395	-0.66993	0.628537	-0.696916	0.0444	0.663069	no
XLOC_015541	XLOC_015541	LOC285074	chr2:87030674-87076413	Suff	Def	OK	11.9461	7.49886	-0.671793	0.627726	-0.818287	0.00955	0.347041	no
XLOC_026401	XLOC_026401	ANXA1	chr9:73151730-73170394	Suff	Def	OK	151.338	94.9369	-0.672734	0.627317	-0.678458	0.0333	0.593363	no
XLOC_022280	XLOC_022280	DDAH2	chr6:31727036-31730265	Suff	Def	OK	33.8296	21.1869	-0.675112	0.626284	-0.776313	0.03075	0.577461	no
XLOC_017849	XLOC_017849	KAT2B	chr3:20040031-20154404	Suff	Def	OK	18.5623	11.6222	-0.6755	0.626115	-0.802092	0.0166	0.438474	no
XLOC_002779	XLOC_002779	UBE2D1	chr10:58334978-58370753	Suff	Def	OK	50.8527	31.825	-0.676165	0.625827	-0.865919	0.0166	0.438474	no
XLOC_025843	XLOC_025843	CEBPD	chr8:47736913-47738164	Suff	Def	OK	358.085	223.629	-0.679194	0.624514	-0.55923	0.0441	0.661808	no
XLOC_018791	XLOC_018791	EIF4E3	chr3:71679288-71755177	Suff	Def	OK	17.6043	10.9925	-0.679408	0.624421	-0.850011	0.0243	0.526954	no
XLOC_002183	XLOC_002183	AIM2	chr1:159062484-159076857	Suff	Def	OK	13.2576	8.27753	-0.679543	0.624363	-0.837328	0.01395	0.410021	no
XLOC_025542	XLOC_025542	ENY2	chr8:109334322-109345960	Suff	Def	OK	8.67502	5.41598	-0.679644	0.624319	-0.874195	0.01145	0.379305	no
XLOC_014703	XLOC_014703	RPIA	chr2:88691657-88750935	Suff	Def	OK	26.2656	16.3818	-0.68108	0.623698	-0.830046	0.0157	0.426352	no
XLOC_019489	XLOC_019489	ANXA3	chr4:78551587-78610451	Suff	Def	OK	64.8455	40.3335	-0.685026	0.621995	-0.82357	0.01315	0.399227	no
XLOC_024369	XLOC_024369	PRKAR2B	chr7:107044732-107161811	Suff	Def	OK	15.0013	9.32833	-0.685397	0.621835	-0.758314	0.04855	0.682546	no
XLOC_019625	XLOC_019625	SCOC	chr4:140257285-140382556	Suff	Def	OK	4.11037	2.55552	-0.685652	0.621725	-0.679787	0.0475	0.68026	no
XLOC_010657	XLOC_010657	MSI2	chr17:57256569-57679938	Suff	Def	OK	9.16687	5.69256	-0.687353	0.620992	-0.722962	0.03155	0.578513	no
XLOC_026101	XLOC_026101	AGO2	chr8:140531164-140635547	Suff	Def	OK	15.8015	9.80724	-0.688145	0.620651	-0.721732	0.03145	0.577563	no
XLOC_009530	XLOC_009530	GABARAPL2	chr16:75566350-75577881	Suff	Def	OK	179.792	111.538	-0.68879	0.620374	-0.827982	0.01735	0.447443	no
XLOC_026938	XLOC_026938	C9orf40	chr9:74946582-74952886	Suff	Def	OK	5.66733	3.51489	-0.689189	0.620202	-0.767625	0.024	0.526822	no
XLOC_013264	XLOC_013264	ACP5	chr19:11574659-11578986	Suff	Def	OK	44.6307	27.6756	-0.68942	0.620103	-0.805444	0.0217	0.499475	no
XLOC_003771	XLOC_003771	NUCB2	chr11:17276738-17331523	Suff	Def	OK	11.2607	6.97688	-0.690648	0.619575	-0.833137	0.0124	0.385789	no
XLOC_019246	XLOC_019246	C4orf48	chr4:2041992-2043970	Suff	Def	OK	55.2698	34.1999	-0.692499	0.618781	-0.668208	0.0433	0.656452	no
XLOC_006068	XLOC_006068	YAF2	chr12:42157104-42238352	Suff	Def	OK	3.14256	1.941	-0.695141	0.617649	-0.852496	0.01945	0.476982	no
XLOC_007497	XLOC_007497	GSKIP	chr14:96363451-96387290	Suff	Def	OK	8.53432	5.26121	-0.697883	0.616476	-0.801888	0.02295	0.514423	no
XLOC_025915	XLOC_025915	TCEB1	chr8:73945137-73972287	Suff	Def	OK	9.65358	5.9441	-0.699606	0.61574	-0.922817	0.0153	0.42082	no
XLOC_015870	XLOC_015870	SUMO1	chr2:202206179-202238599	Suff	Def	OK	39.797	24.4823	-0.700919	0.61518	-0.921564	0.00825	0.32634	no
XLOC_016841	XLOC_016841	ITSN1	chr21:33642477-33889305	Suff	Def	OK	1.28701	0.791536	-0.701296	0.615019	-0.712569	0.0343	0.598727	no
XLOC_003758	XLOC_003758	MICALCL	chr11:12286899-12359144	Suff	Def	OK	2.06223	1.26614	-0.703771	0.613965	-0.683754	0.03	0.577461	no
XLOC_027136	XLOC_027136	NR6A1	chr9:124517274-124771310	Suff	Def	OK	1.08072	0.66313	-0.704626	0.613602	-0.746719	0.02995	0.577461	no
XLOC_007427	XLOC_007427	BATF	chr14:75522440-75546991	Suff	Def	OK	24.6649	15.1224	-0.705779	0.613111	-0.696491	0.03275	0.590651	no
XLOC_008440	XLOC_008440	DNAJA4	chr15:78264144-78282196	Suff	Def	OK	13.0783	8.01523	-0.706359	0.612865	-0.866355	0.01335	0.404276	no
XLOC_006841	XLOC_006841	COL4A2	chr13:110307283-110513026	Suff	Def	OK	0.62242	0.381351	-0.706768	0.612691	-0.584336	0.04785	0.680685	no
XLOC_007486	XLOC_007486	SERPINA3	chr14:94612376-94624053	Suff	Def	OK	4.87469	2.98612	-0.707036	0.612577	-0.668535	0.03815	0.622442	no
XLOC_019457	XLOC_019457	MOB1B	chr4:70902339-70988174	Suff	Def	OK	2.49061	1.52542	-0.707294	0.612468	-0.777978	0.01815	0.454394	no
XLOC_000407	XLOC_000407	UQCRH	chr1:46303612-46316777	Suff	Def	OK	73.0721	44.6905	-0.709353	0.611594	-0.695788	0.045	0.665239	no
XLOC_022171	XLOC_022171	TDP2	chr6:24649976-24666887	Suff	Def	OK	54.7716	33.4325	-0.712178	0.610398	-0.863463	0.011	0.371583	no
XLOC_002333	XLOC_002333	PTGS2	chr1:186671811-186680427	Suff	Def	OK	7.96241	4.85221	-0.714563	0.60939	-0.986487	0.00425	0.251064	no
XLOC_019277	XLOC_019277	S100P	chr4:6693838-6697170	Suff	Def	OK	151.497	92.3174	-0.714611	0.609369	-0.688164	0.03115	0.577461	no
XLOC_004387	XLOC_004387	ST3GAL4	chr11:126355644-126414641	Suff	Def	OK	42.3456	25.7809	-0.715911	0.608821	-0.672695	0.04745	0.68026	no
XLOC_014490	XLOC_014490	MRPL33	chr2:27771716-27779741	Suff	Def	OK	43.6558	26.5603	-0.7169	0.608403	-0.725252	0.0335	0.5934	no
XLOC_027695	XLOC_027695	PGRMC1	chrX:119236244-119244466	Suff	Def	OK	32.5206	19.7669	-0.718265	0.607828	-0.660787	0.03695	0.61366	no
XLOC_007899	XLOC_007899	ENTPD5	chr14:73966477-74019323	Suff	Def	OK	2.58453	1.5707	-0.71849	0.607733	-0.670478	0.04155	0.647445	no
XLOC_013253	XLOC_013253	KANK2	chr19:11164266-11197567	Suff	Def	OK	2.42583	1.47417	-0.718577	0.607697	-0.80519	0.0174	0.44777	no
XLOC_027842	XLOC_027842	VBP1	chrX:155197006-155239841	Suff	Def	OK	15.1027	9.17286	-0.719365	0.607365	-0.935981	0.0057	0.283761	no
XLOC_012490	XLOC_012490	GDF15	chr19:18386157-18389176	Suff	Def	OK	6.14605	3.7211	-0.72393	0.605446	-0.601256	0.0444	0.663069	no
XLOC_024091	XLOC_024091	FKBP9	chr7:32957403-33006931	Suff	Def	OK	1.60808	0.973518	-0.724058	0.605392	-0.666989	0.04815	0.682546	no
XLOC_024769	XLOC_024769	IGFBP3	chr7:45912244-45921272	Suff	Def	OK	4.33781	2.62129	-0.726693	0.604287	-0.814914	0.01255	0.385896	no
XLOC_004559	XLOC_004559	RNF141	chr11:10511677-10541227	Suff	Def	OK	21.7246	13.1251	-0.727006	0.604156	-0.947025	0.0065	0.300958	no
XLOC_017910	XLOC_017910	EIF1B	chr3:39808913-40312426	Suff	Def	OK	125.007	75.2044	-0.733126	0.601599	-0.864099	0.0088	0.333954	no
XLOC_000158	XLOC_000158	PADI4	chr1:17308194-17364000	Suff	Def	OK	57.5534	34.6231	-0.733168	0.601581	-0.780362	0.01245	0.385789	no
XLOC_014799	XLOC_014799	IL1RN	chr2:113117892-113134016	Suff	Def	OK	86.8361	52.2216	-0.733649	0.601381	-0.666356	0.0475	0.68026	no
XLOC_015468	XLOC_015468	SNRPG	chr2:70281373-70293737	Suff	Def	OK	34.8894	20.9503	-0.735818	0.600477	-0.821186	0.0148	0.419439	no
XLOC_019549	XLOC_019549	CISD2	chr4:102868977-103019739	Suff	Def	OK	4.29135	2.57671	-0.7359	0.600443	-0.927547	0.00815	0.3247	no
XLOC_001612	XLOC_001612	EVA1B	chr1:36322029-36324154	Suff	Def	OK	30.4865	18.2988	-0.736423	0.600226	-0.769551	0.02065	0.490582	no
XLOC_000202	XLOC_000202	PITHD1	chr1:23778385-23788232	Suff	Def	OK	49.9662	29.9809	-0.736909	0.600024	-0.909604	0.00735	0.315918	no
XLOC_016053	XLOC_016053	TGM3	chr20:2295966-2341079	Suff	Def	OK	2.96026	1.77384	-0.738848	0.599218	-0.698161	0.03125	0.577461	no
XLOC_020002	XLOC_020002	LAMTOR3	chr4:99878337-99894546	Suff	Def	OK	7.53018	4.51192	-0.738941	0.599179	-1.01149	0.00585	0.28634	no
XLOC_021900	XLOC_021900	FOXO3	chr6:108559822-108684768	Suff	Def	OK	17.4495	10.4451	-0.740353	0.598593	-0.775073	0.02955	0.577461	no
XLOC_026855	XLOC_026855	FAM214B	chr9:35104120-35115896	Suff	Def	OK	40.4694	24.135	-0.745702	0.596378	-0.756722	0.0259	0.5449	no
XLOC_024056	XLOC_024056	SNX10	chr7:26291894-26374329	Suff	Def	OK	42.4376	25.3031	-0.74603	0.596242	-1.03005	0.00785	0.319109	no
XLOC_011906	XLOC_011906	ZNF271P	chr18:35290271-35310766	Suff	Def	OK	3.85291	2.29447	-0.747787	0.595516	-0.924228	0.01355	0.405699	no
XLOC_005324	XLOC_005324	CLEC4A	chr12:8123631-8138607	Suff	Def	OK	48.0146	28.532	-0.750892	0.594236	-0.85134	0.01755	0.448122	no
XLOC_006491	XLOC_006491	CDK2AP1	chr12:123260969-123272316	Suff	Def	OK	24.5977	14.6161	-0.750971	0.594203	-0.846324	0.0274	0.560718	no
XLOC_021198	XLOC_021198	NDUFA2	chr5:140639426-140647785	Suff	Def	OK	82.4332	48.9689	-0.75136	0.594043	-0.708334	0.0366	0.61366	no
XLOC_016839	XLOC_016839	IFNGR2	chr21:33402895-33480009	Suff	Def	OK	140.446	83.4206	-0.751543	0.593968	-0.639448	0.03825	0.623226	no
XLOC_005028	XLOC_005028	CASP4	chr11:104942866-104968598	Suff	Def	OK	167.489	99.4565	-0.751926	0.59381	-0.671216	0.0445	0.663736	no
XLOC_001192	XLOC_001192	CNIH4	chr1:224356810-224379451	Suff	Def	OK	15.3846	9.13478	-0.752043	0.593762	-0.843678	0.01665	0.438828	no
XLOC_002841	XLOC_002841	PLAU	chr10:73909968-73922777	Suff	Def	OK	3.39446	2.01404	-0.753087	0.593333	-0.719277	0.03085	0.577461	no
XLOC_021710	XLOC_021710	TBC1D22B	chr6:37212177-37332970	Suff	Def	OK	7.18432	4.26039	-0.753865	0.593013	-0.861619	0.01055	0.366613	no
XLOC_002243	XLOC_002243	CREG1	chr1:167541013-167553819	Suff	Def	OK	46.7743	27.7248	-0.754539	0.592736	-0.895721	0.0098	0.352918	no
XLOC_011878	XLOC_011878	RIOK3	chr18:23452822-23483135	Suff	Def	OK	32.361	19.1673	-0.755607	0.592297	-0.878826	0.00845	0.328443	no
XLOC_020597	XLOC_020597	ZMAT2	chr5:140700446-140706654	Suff	Def	OK	85.3175	50.4956	-0.756684	0.591855	-0.8704	0.01245	0.385789	no
XLOC_019922	XLOC_019922	CXCL5	chr4:73995641-73998729	Suff	Def	OK	6.93827	4.10523	-0.757114	0.591679	-0.887575	0.0217	0.499475	no
XLOC_013183	XLOC_013183	C3	chr19:6677834-6720682	Suff	Def	OK	5.93565	3.51133	-0.757389	0.591566	-0.667897	0.0485	0.682546	no
XLOC_024393	XLOC_024393	CAPZA2	chr7:116862508-116919259	Suff	Def	OK	62.6825	37.0787	-0.757471	0.591532	-0.901395	0.0079	0.320057	no
XLOC_014869	XLOC_014869	UBXN4	chr2:135741618-135785063	Suff	Def	OK	31.5846	18.6806	-0.757677	0.591448	-0.783055	0.0398	0.63384	no
XLOC_019910	XLOC_019910	SULT1B1	chr4:69726967-69760712	Suff	Def	OK	8.57253	5.06371	-0.759527	0.59069	-0.799195	0.016	0.429624	no
XLOC_020793	XLOC_020793	BTNL8	chr5:180899076-180950906	Suff	Def	OK	15.1662	8.95543	-0.760023	0.590487	-0.923579	0.0077	0.318281	no
XLOC_002680	XLOC_002680	MSRB2	chr10:23095497-23122013	Suff	Def	OK	10.0348	5.92034	-0.761263	0.58998	-0.919899	0.0054	0.275561	no
XLOC_009566	XLOC_009566	USP10	chr16:84699948-84779921	Suff	Def	OK	45.2375	26.6777	-0.761882	0.589727	-0.820487	0.0321	0.58502	no
XLOC_014527	XLOC_014527	QPCT	chr2:37344609-37373322	Suff	Def	OK	84.628	49.8624	-0.763181	0.589196	-0.865683	0.00895	0.338332	no
XLOC_003538	XLOC_003538	DCLRE1A	chr10:113834723-113854404	Suff	Def	OK	1.48307	0.873089	-0.764382	0.588705	-0.763971	0.0424	0.650972	no
XLOC_021827	XLOC_021827	OGFRL1	chr6:71288773-71302271	Suff	Def	OK	21.4355	12.6156	-0.764797	0.588536	-0.821422	0.0211	0.496342	no
XLOC_021368	XLOC_021368	SCGB3A1	chr5:180590104-180591487	Suff	Def	OK	27.8572	16.3934	-0.764934	0.58848	-0.643058	0.0408	0.643781	no
XLOC_007630	XLOC_007630	MARK3	chr14:103385363-103503829	Suff	Def	OK	35.0545	20.6284	-0.764968	0.588466	-0.841625	0.02085	0.492191	no
XLOC_015345	XLOC_015345	DPY30	chr2:32023902-32039775	Suff	Def	OK	13.7718	8.08805	-0.767854	0.58729	-0.777851	0.0199	0.478238	no
XLOC_020668	XLOC_020668	SMIM3	chr5:150777945-150796736	Suff	Def	OK	8.46692	4.97058	-0.768424	0.587058	-0.812083	0.01925	0.476731	no
XLOC_002422	XLOC_002422	LAMB3	chr1:209614872-209652475	Suff	Def	OK	3.54578	2.08074	-0.769007	0.586821	-0.575626	0.0335	0.5934	no
XLOC_005346	XLOC_005346	GABARAPL1	chr12:10212889-10223125	Suff	Def	OK	32.7113	19.1908	-0.769373	0.586672	-0.992625	0.0042	0.249339	no
XLOC_002899	XLOC_002899	PTEN	chr10:87863437-87971930	Suff	Def	OK	45.8629	26.8417	-0.772851	0.58526	-0.775824	0.03385	0.593464	no
XLOC_017200	XLOC_017200	RGL4	chr22:23638487-23717423	Suff	Def	OK	12.1741	7.12264	-0.773336	0.585063	-0.700837	0.0424	0.650972	no
XLOC_008619	XLOC_008619	KATNBL1	chr15:34140673-34210096	Suff	Def	OK	14.8052	8.66047	-0.773588	0.584961	-1.02226	0.0086	0.328443	no
XLOC_006307	XLOC_006307	LIN7A	chr12:80797391-80937915	Suff	Def	OK	12.0024	7.02039	-0.773695	0.584917	-0.814999	0.0107	0.366613	no
XLOC_009987	XLOC_009987	GFOD2	chr16:67674532-67719370	Suff	Def	OK	19.4843	11.3878	-0.774818	0.584462	-0.906826	0.00605	0.290206	no
XLOC_014675	XLOC_014675	KCMF1	chr2:84971107-85059472	Suff	Def	OK	11.058	6.46002	-0.775481	0.584194	-0.984689	0.00605	0.290206	no
XLOC_020080	XLOC_020080	SCLT1	chr4:128883994-129093607	Suff	Def	OK	10.5869	6.1841	-0.77565	0.584125	-0.9444	0.00945	0.347041	no
XLOC_025937	XLOC_025937	ZFAND1	chr8:81701330-81721304	Suff	Def	OK	6.23926	3.6443	-0.775734	0.584091	-0.767986	0.03475	0.5996	no
XLOC_005670	XLOC_005670	NUDT4	chr12:93377922-93403248	Suff	Def	OK	12.4822	7.28654	-0.77656	0.583757	-0.98068	0.007	0.310904	no
XLOC_010650	XLOC_010650	PCTP	chr17:55750978-55777387	Suff	Def	OK	26.2089	15.2972	-0.776786	0.583666	-0.935004	0.00715	0.314076	no
XLOC_001459	XLOC_001459	SDHB	chr1:17018725-17054170	Suff	Def	OK	43.1918	25.2073	-0.776915	0.583613	-0.823682	0.01135	0.379134	no
XLOC_003215	XLOC_003215	ANKRD26	chr10:27004115-27100498	Suff	Def	OK	0.99345	0.577451	-0.78275	0.581258	-0.783461	0.03255	0.590651	no
XLOC_006672	XLOC_006672	WBP4	chr13:41061560-41084003	Suff	Def	OK	5.2382	3.04437	-0.782927	0.581186	-0.894579	0.01275	0.390046	no
XLOC_007695	XLOC_007695	RAB2B	chr14:21459019-21476973	Suff	Def	OK	10.5216	6.11202	-0.78364	0.580899	-1.03901	0.0045	0.25497	no
XLOC_005342	XLOC_005342	CLEC12A	chr12:9951315-9985595	Suff	Def	OK	61.1548	35.4954	-0.784831	0.58042	-0.909608	0.01505	0.41972	no
XLOC_024367	XLOC_024367	CDHR3	chr7:105963210-106036431	Suff	Def	OK	0.72708	0.421976	-0.784955	0.58037	-0.716307	0.0414	0.647445	no
XLOC_007426	XLOC_007426	JDP2	chr14:75427805-75472701	Suff	Def	OK	11.3101	6.56406	-0.784956	0.58037	-0.991753	0.0033	0.226135	no
XLOC_013480	XLOC_013480	PPP1R14A	chr19:38251236-38256591	Suff	Def	OK	6.92646	4.01917	-0.78522	0.580263	-0.665713	0.0305	0.577461	no
XLOC_024235	XLOC_024235	HSPB1	chr7:76302557-76304297	Suff	Def	OK	74.2781	43.0978	-0.785321	0.580223	-0.649674	0.0227	0.512652	no
XLOC_025962	XLOC_025962	TMEM55A	chr8:90994270-91040975	Suff	Def	OK	27.0443	15.6778	-0.786597	0.57971	-0.963321	0.0086	0.328443	no
XLOC_007874	XLOC_007874	VTI1B	chr14:67619861-67674885	Suff	Def	OK	73.3555	42.5063	-0.787229	0.579456	-0.799432	0.01255	0.385896	no
XLOC_001942	XLOC_001942	TSPAN2	chr1:115048010-115089500	Suff	Def	OK	10.4755	6.06335	-0.788828	0.578814	-0.968797	0.0036	0.236599	no
XLOC_016121	XLOC_016121	LINC00493	chr20:18567428-18569559	Suff	Def	OK	27.5754	15.9487	-0.789943	0.578367	-0.730289	0.0275	0.561806	no
XLOC_000102	XLOC_000102	MIIP	chr1:12019241-12032049	Suff	Def	OK	44.6108	25.7876	-0.790712	0.578059	-0.688679	0.03075	0.577461	no
XLOC_001524	XLOC_001524	SYF2	chr1:25222275-25232522	Suff	Def	OK	39.73	22.962	-0.79098	0.577951	-0.981646	0.0045	0.25497	no
XLOC_006419	XLOC_006419	TMEM116	chr12:111931282-112013219	Suff	Def	OK	4.69255	2.70747	-0.793429	0.576971	-0.811954	0.0339	0.593473	no
XLOC_004301	XLOC_004301	REXO2	chr11:114439385-114450278	Suff	Def	OK	17.1098	9.87143	-0.793491	0.576946	-0.96298	0.0049	0.263501	no
XLOC_004090	XLOC_004090	CCS	chr11:66593218-66606019	Suff	Def	OK	50.0505	28.8343	-0.795597	0.576105	-0.914234	0.00395	0.242915	no
XLOC_026468	XLOC_026468	HIATL1	chr9:94374550-94460920	Suff	Def	OK	34.3082	19.7519	-0.796561	0.57572	-0.9968	0.00165	0.172059	no
XLOC_014914	XLOC_014914	GCA	chr2:162344072-162362638	Suff	Def	OK	223.951	128.495	-0.801469	0.573765	-0.760552	0.0365	0.61366	no
XLOC_007632	XLOC_007632	APOPT1	chr14:103562956-103592173	Suff	Def	OK	11.0847	6.35427	-0.802766	0.573249	-0.854994	0.0313	0.577461	no
XLOC_005493	XLOC_005493	KRT7	chr12:52233169-52248925	Suff	Def	OK	11.2357	6.43891	-0.803206	0.573074	-0.661759	0.04315	0.656452	no
XLOC_017528	XLOC_017528	SEC14L4	chr22:30488905-30505711	Suff	Def	OK	1.96734	1.12666	-0.804199	0.57268	-0.694661	0.03125	0.577461	no
XLOC_027952	XLOC_027952	EFHC2	chrX:44147881-44343677	Suff	Def	OK	1.44899	0.827971	-0.807397	0.571412	-0.751892	0.0215	0.498895	no
XLOC_020542	XLOC_020542	C5orf56	chr5:132410772-132476044	Suff	Def	OK	19.7514	11.2776	-0.808493	0.570978	-0.771908	0.01505	0.41972	no
XLOC_017014	XLOC_017014	IL10RB-AS1	chr21:33265631-33266260	Suff	Def	OK	13.0936	7.47421	-0.80887	0.570829	-0.680641	0.02545	0.538265	no
XLOC_005003	XLOC_005003	SESN3	chr11:95165512-95234404	Suff	Def	OK	16.7266	9.54193	-0.80979	0.570465	-0.99202	0.0062	0.293875	no
XLOC_008763	XLOC_008763	FAM96A	chr15:64072558-64094008	Suff	Def	OK	23.2824	13.2709	-0.810974	0.569997	-0.925696	0.0136	0.4057	no
XLOC_005608	XLOC_005608	MSRB3	chr12:65278642-65642372	Suff	Def	OK	1.25316	0.714267	-0.811036	0.569972	-0.739277	0.0335	0.5934	no
XLOC_000177	XLOC_000177	CDA	chr1:20588950-20618907	Suff	Def	OK	174.185	99.2409	-0.811613	0.569745	-0.842471	0.01395	0.410021	no
XLOC_012180	XLOC_012180	CYB5A	chr18:74253291-74292016	Suff	Def	OK	14.8217	8.4443	-0.811659	0.569726	-0.800394	0.0226	0.512324	no
XLOC_005950	XLOC_005950	CLEC4E	chr12:8533304-8540962	Suff	Def	OK	47.6611	27.1464	-0.812049	0.569572	-0.994996	0.00495	0.265002	no
XLOC_019004	XLOC_019004	SIAH2	chr3:150741122-150763476	Suff	Def	OK	91.2252	51.9455	-0.812434	0.56942	-0.724782	0.033	0.590651	no
XLOC_011037	XLOC_011037	FLCN	chr17:17212212-17237188	Suff	Def	OK	25.9649	14.7824	-0.81268	0.569323	-0.822594	0.02265	0.512488	no
XLOC_011960	XLOC_011960	PMAIP1	chr18:59899959-59904306	Suff	Def	OK	5.62781	3.20394	-0.812729	0.569304	-0.88897	0.01145	0.379305	no
XLOC_000371	XLOC_000371	PTPRF	chr1:43530875-43623672	Suff	Def	OK	1.36113	0.774199	-0.814026	0.568792	-0.751535	0.02125	0.497715	no
XLOC_013349	XLOC_013349	PLVAP	chr19:17351447-17377349	Suff	Def	OK	11.1301	6.33039	-0.814103	0.568762	-0.655046	0.03705	0.61366	no
XLOC_020196	XLOC_020196	LOC731424	chr4:184843295-184847046	Suff	Def	OK	6.21595	3.53459	-0.814433	0.568632	-0.739774	0.03855	0.623843	no
XLOC_012861	XLOC_012861	MYH14	chr19:50203627-50310544	Suff	Def	OK	0.950502	0.540416	-0.814619	0.568559	-0.715428	0.0259	0.5449	no
XLOC_026647	XLOC_026647	NUP214	chr9:131125560-131234670	Suff	Def	OK	15.3328	8.70594	-0.816545	0.5678	-0.73614	0.0417	0.647445	no
XLOC_000825	XLOC_000825	RPS27	chr1:153990762-153992155	Suff	Def	OK	2750.29	1560.98	-0.817133	0.567569	-0.492906	0.04835	0.682546	no
XLOC_015604	XLOC_015604	FHL2	chr2:105360825-105438773	Suff	Def	OK	3.1807	1.80165	-0.820031	0.56643	-0.683826	0.04755	0.68026	no
XLOC_020491	XLOC_020491	AP3S1	chr5:115841921-115914081	Suff	Def	OK	35.2577	19.9402	-0.822262	0.565555	-1.02262	0.00635	0.298624	no
XLOC_019860	XLOC_019860	COMMD8	chr4:47450793-47463659	Suff	Def	OK	7.94497	4.48841	-0.823839	0.564937	-0.874764	0.01345	0.405699	no
XLOC_025938	XLOC_025938	SNX16	chr8:81799582-81842286	Suff	Def	OK	2.18216	1.23119	-0.825701	0.564208	-0.841379	0.02395	0.526822	no
XLOC_024947	XLOC_024947	TFR2	chr7:100620415-100641550	Suff	Def	OK	4.83653	2.72863	-0.825792	0.564172	-0.813774	0.0148	0.419439	no
XLOC_009723	XLOC_009723	ROGDI	chr16:4796961-4802950	Suff	Def	OK	54.5606	30.7355	-0.827951	0.563329	-0.723547	0.03335	0.593373	no
XLOC_008454	XLOC_008454	FAH	chr15:80152890-80186582	Suff	Def	OK	11.1032	6.25323	-0.828299	0.563193	-0.727214	0.03365	0.593464	no
XLOC_022017	XLOC_022017	RAB32	chr6:146543691-146554950	Suff	Def	OK	48.3722	27.2255	-0.82922	0.562833	-0.75881	0.04125	0.647445	no
XLOC_001904	XLOC_001904	LAMTOR5	chr1:110401254-110416274	Suff	Def	OK	83.7235	46.9161	-0.835549	0.56037	-0.872837	0.01435	0.415108	no
XLOC_000292	XLOC_000292	KIAA1522	chr1:32741910-32774970	Suff	Def	OK	1.2864	0.720454	-0.836364	0.560053	-0.757835	0.0223	0.509374	no
XLOC_006410	XLOC_006410	VPS29	chr12:110491522-110502140	Suff	Def	OK	33.9044	18.9847	-0.836635	0.559948	-1.02553	0.00365	0.236599	no
XLOC_009358	XLOC_009358	ZNF267	chr16:31873757-31917308	Suff	Def	OK	12.8474	7.19121	-0.837172	0.55974	-1.07126	0.003	0.221281	no
XLOC_022641	XLOC_022641	MAP7	chr6:136342280-136550819	Suff	Def	OK	1.4482	0.810133	-0.838027	0.559408	-0.816092	0.015	0.41972	no
XLOC_002123	XLOC_002123	MUC1	chr1:155185823-155192915	Suff	Def	OK	2.46999	1.38095	-0.838844	0.559091	-0.585422	0.00695	0.30983	no
XLOC_016628	XLOC_016628	SLPI	chr20:45252238-45254564	Suff	Def	OK	105.581	58.9559	-0.840642	0.558395	-0.765504	0.02475	0.532858	no
XLOC_020353	XLOC_020353	IPO11,LRRC70	chr5:62412745-62628589	Suff	Def	OK	3.99985	2.22999	-0.842912	0.557517	-0.855905	0.03055	0.577461	no
XLOC_001614	XLOC_001614	LSM10	chr1:36393419-36397959	Suff	Def	OK	70.8664	39.4872	-0.843717	0.557206	-0.775344	0.0238	0.526586	no
XLOC_009970	XLOC_009970	RRAD	chr16:66921678-66925536	Suff	Def	OK	4.39138	2.44338	-0.845795	0.556404	-0.636619	0.0473	0.68026	no
XLOC_020554	XLOC_020554	UBE2B	chr5:134371175-134392108	Suff	Def	OK	67.7326	37.6815	-0.845993	0.556328	-0.974899	0.00665	0.30322	no
XLOC_014988	XLOC_014988	ZNF804A	chr2:184598365-184939487	Suff	Def	OK	1.07452	0.597487	-0.846709	0.556052	-0.810492	0.01545	0.422042	no
XLOC_025575	XLOC_025575	NSMCE2	chr8:125091840-125367125	Suff	Def	OK	4.4652	2.48141	-0.847564	0.555722	-0.753741	0.0239	0.526822	no
XLOC_007710	XLOC_007710	CEBPE	chr14:23117305-23119611	Suff	Def	OK	6.50249	3.60994	-0.849017	0.555163	-0.883336	0.00455	0.25497	no
XLOC_005779	XLOC_005779	SDSL	chr12:113422389-113438276	Suff	Def	OK	4.33119	2.40324	-0.849782	0.554869	-0.725375	0.02115	0.496342	no
XLOC_024083	XLOC_024083	AQP1	chr7:30911799-30925516	Suff	Def	OK	5.46242	3.02845	-0.85096	0.554416	-0.870851	0.01215	0.385789	no
XLOC_003174	XLOC_003174	FRMD4A	chr10:13643705-14330867	Suff	Def	OK	2.37201	1.31496	-0.851093	0.554365	-0.994766	0.00305	0.221281	no
XLOC_024777	XLOC_024777	GRB10	chr7:50590062-50793462	Suff	Def	OK	3.08544	1.70732	-0.853744	0.553347	-0.929526	0.00825	0.32634	no
XLOC_008270	XLOC_008270	CCNDBP1	chr15:43185267-43197177	Suff	Def	OK	64.8822	35.8674	-0.855149	0.552808	-0.843517	0.02145	0.498895	no
XLOC_015007	XLOC_015007	MYO1B	chr2:191245380-191425389	Suff	Def	OK	0.794059	0.438813	-0.855639	0.552621	-0.727676	0.047	0.679884	no
XLOC_025833	XLOC_025833	ANK1	chr8:41653224-41896762	Suff	Def	OK	13.4109	7.41114	-0.855643	0.552619	-0.847613	0.0144	0.415108	no
XLOC_028257	XLOC_028257	MOSPD1	chrX:134887625-134915344	Suff	Def	OK	3.44038	1.90021	-0.856408	0.552326	-0.867193	0.01675	0.439532	no
XLOC_001662	XLOC_001662	SLC2A1	chr1:42925374-42983358	Suff	Def	OK	29.9889	16.546	-0.857942	0.551739	-0.772106	0.03265	0.590651	no
XLOC_005725	XLOC_005725	C12orf75	chr12:105330635-105371518	Suff	Def	OK	15.1465	8.34301	-0.860347	0.55082	-0.970301	0.00385	0.241724	no
XLOC_022037	XLOC_022037	CCDC170	chr6:151494039-151621193	Suff	Def	OK	1.23196	0.678559	-0.860409	0.550796	-0.874092	0.0053	0.272779	no
XLOC_027348	XLOC_027348	BMX	chrX:15500776-15556529	Suff	Def	OK	2.43586	1.3414	-0.860689	0.550689	-0.800199	0.0194	0.476731	no
XLOC_013626	XLOC_013626	SLC1A5	chr19:46774882-46788585	Suff	Def	OK	71.3394	39.2331	-0.86263	0.549949	-0.778311	0.02285	0.513141	no
XLOC_026305	XLOC_026305	CHMP5	chr9:33264878-33282069	Suff	Def	OK	19.6937	10.8212	-0.863866	0.549478	-1.06944	0.0015	0.162054	no
XLOC_001750	XLOC_001750	TACSTD2	chr1:58575422-58577494	Suff	Def	OK	12.7261	6.98886	-0.864663	0.549175	-0.830865	0.00735	0.315918	no
XLOC_000313	XLOC_000313	TEKT2	chr1:36084074-36088275	Suff	Def	OK	1.3485	0.739869	-0.866018	0.548659	-0.591421	0.04505	0.665239	no
XLOC_020128	XLOC_020128	SFRP2	chr4:153780589-153789076	Suff	Def	OK	4.12503	2.26251	-0.866483	0.548482	-0.753824	0.01985	0.478238	no
XLOC_014392	XLOC_014392	ACP1	chr2:264868-278282	Suff	Def	OK	35.7943	19.5938	-0.869334	0.547399	-0.98372	0.00405	0.247794	no
XLOC_019113	XLOC_019113	IGF2BP2	chr3:185643738-185825039	Suff	Def	OK	16.317	8.92816	-0.869941	0.547169	-0.973557	0.00645	0.300958	no
XLOC_010361	XLOC_010361	SPECC1	chr17:20009335-20314759	Suff	Def	OK	6.06478	3.31682	-0.870655	0.546898	-1.0211	0.00465	0.255793	no
XLOC_018934	XLOC_018934	EFCAB12	chr3:129401320-129428651	Suff	Def	OK	0.994056	0.54323	-0.871763	0.546479	-0.656727	0.03165	0.579461	no
XLOC_021929	XLOC_021929	RWDD1	chr6:116571366-116593601	Suff	Def	OK	11.9294	6.50355	-0.875224	0.545169	-0.969859	0.0086	0.328443	no
XLOC_019480	XLOC_019480	FAM47E,FAM47E-STBD1,STBD1	chr4:76214039-76311130	Suff	Def	OK	2.10918	1.14861	-0.876798	0.544575	-0.855745	0.0066	0.302089	no
XLOC_024716	XLOC_024716	NT5C3A	chr7:33014112-33062797	Suff	Def	OK	24.9809	13.5947	-0.877783	0.544203	-1.05629	0.00855	0.328443	no
XLOC_028119	XLOC_028119	TSPAN6	chrX:100627107-100637104	Suff	Def	OK	1.12567	0.612374	-0.8783	0.544008	-0.684222	0.04635	0.674278	no
XLOC_001672	XLOC_001672	SLC6A9	chr1:43991607-44031492	Suff	Def	OK	4.42344	2.40554	-0.878809	0.543816	-0.876468	0.01605	0.429624	no
XLOC_024342	XLOC_024342	SERPINE1	chr7:101127088-101139266	Suff	Def	OK	1.35229	0.734772	-0.880041	0.543352	-0.684011	0.0366	0.61366	no
XLOC_014452	XLOC_014452	MFSD2B	chr2:24010082-24024275	Suff	Def	OK	6.49994	3.53171	-0.880058	0.543346	-0.795499	0.01245	0.385789	no
XLOC_001601	XLOC_001601	DLGAP3	chr1:34865435-34929585	Suff	Def	OK	0.831434	0.451385	-0.881241	0.5429	-0.705532	0.03445	0.598732	no
XLOC_022525	XLOC_022525	RRAGD	chr6:89364615-89412276	Suff	Def	OK	6.39393	3.46714	-0.882955	0.542256	-1.17089	0.00015	0.0321214	yes
XLOC_009430	XLOC_009430	CX3CL1	chr16:57372460-57385048	Suff	Def	OK	0.641541	0.347832	-0.883149	0.542183	-0.590185	0.04895	0.686458	no
XLOC_001104	XLOC_001104	SNRPE	chr1:203861584-203871152	Suff	Def	OK	8.42218	4.56597	-0.883273	0.542136	-0.937836	0.006	0.290129	no
XLOC_013506	XLOC_013506	CLC	chr19:39731252-39738029	Suff	Def	OK	126.731	68.6522	-0.884393	0.541715	-0.834346	0.0076	0.318281	no
XLOC_020989	XLOC_020989	GTF2H2C,GTF2H2C_2	chr5:71034972-71067673	Suff	Def	OK	2.06409	1.11797	-0.884623	0.541629	-0.686858	0.03975	0.63384	no
XLOC_006167	XLOC_006167	KRT8	chr12:52897186-52952901	Suff	Def	OK	8.92372	4.8199	-0.888643	0.540122	-0.672878	0.0461	0.673363	no
XLOC_015904	XLOC_015904	FN1	chr2:215360439-215436070	Suff	Def	OK	4.51307	2.43524	-0.890043	0.539598	-0.848999	0.0303	0.577461	no
XLOC_020794	XLOC_020794	BTNL3	chr5:180988844-181006727	Suff	Def	OK	2.02146	1.08803	-0.893685	0.538238	-0.654852	0.03505	0.603041	no
XLOC_000174	XLOC_000174	UBXN10	chr1:20184242-20196048	Suff	Def	OK	1.16609	0.626842	-0.8955	0.537561	-0.793333	0.0177	0.448122	no
XLOC_004343	XLOC_004343	TBCEL	chr11:121024093-121089645	Suff	Def	OK	3.09237	1.66138	-0.896328	0.537252	-1.02731	0.00375	0.240481	no
XLOC_018774	XLOC_018774	THOC7	chr3:63819364-63863923	Suff	Def	OK	25.7719	13.8387	-0.897091	0.536968	-1.02196	0.00755	0.318281	no
XLOC_009787	XLOC_009787	GDE1	chr16:19501692-19522128	Suff	Def	OK	42.7705	22.9643	-0.897226	0.536918	-0.852268	0.02715	0.558461	no
XLOC_005058	XLOC_005058	IL18	chr11:112143250-112164117	Suff	Def	OK	4.40577	2.36309	-0.898723	0.536361	-0.781499	0.01595	0.429624	no
XLOC_026831	XLOC_026831	UBAP2	chr9:33921692-34048949	Suff	Def	OK	4.9622	2.66119	-0.898909	0.536292	-0.708866	0.03385	0.593464	no
XLOC_006164	XLOC_006164	KRT4	chr12:52806542-52814116	Suff	Def	OK	0.984697	0.52738	-0.900838	0.535576	-0.639132	0.0409	0.644511	no
XLOC_021760	XLOC_021760	TMEM63B	chr6:44127638-44155519	Suff	Def	OK	16.1805	8.65601	-0.902485	0.534964	-0.834535	0.01575	0.426352	no
XLOC_015480	XLOC_015480	CYP26B1	chr2:72129237-72147862	Suff	Def	OK	1.13784	0.608455	-0.90308	0.534744	-0.678349	0.036	0.61149	no
XLOC_024023	XLOC_024023	ARL4A	chr7:12686826-12690933	Suff	Def	OK	3.67543	1.96501	-0.903375	0.534635	-1.00973	0.00715	0.314076	no
XLOC_004473	XLOC_004473	CHRNA10	chr11:3665586-3671384	Suff	Def	OK	1.62358	0.866685	-0.905601	0.53381	-0.67403	0.0494	0.689645	no
XLOC_019468	XLOC_019468	CXCL1	chr4:73869391-73871302	Suff	Def	OK	12.466	6.6543	-0.905638	0.533797	-0.897938	0.00955	0.347041	no
XLOC_019053	XLOC_019053	PDCD10	chr3:167683905-167734863	Suff	Def	OK	21.9798	11.7255	-0.906523	0.533469	-1.05068	0.0029	0.221281	no
XLOC_008194	XLOC_008194	WHAMMP2	chr15:28737582-28758362	Suff	Def	OK	1.55568	0.829777	-0.906751	0.533385	-0.827549	0.0299	0.577461	no
XLOC_025992	XLOC_025992	HRSP12	chr8:98102338-98117190	Suff	Def	OK	2.22945	1.18581	-0.910816	0.531884	-0.648769	0.0346	0.5996	no
XLOC_003392	XLOC_003392	NUTM2B-AS1	chr10:79691499-79827602	Suff	Def	OK	7.34149	3.90275	-0.911581	0.531602	-0.633249	0.0386	0.623843	no
XLOC_007776	XLOC_007776	FOXA1	chr14:37589551-37595120	Suff	Def	OK	0.867269	0.459912	-0.915122	0.530299	-0.666465	0.03085	0.577461	no
XLOC_017425	XLOC_017425	BID	chr22:17734139-17774665	Suff	Def	OK	62.0195	32.8762	-0.91568	0.530094	-0.933314	0.0078	0.319109	no
XLOC_004312	XLOC_004312	TMPRSS4	chr11:118015771-118119841	Suff	Def	OK	1.65888	0.878401	-0.917259	0.529514	-0.825488	0.01095	0.370939	no
XLOC_017130	XLOC_017130	TPTEP1	chr22:16601910-16648830	Suff	Def	OK	9.64713	5.10511	-0.918159	0.529184	-0.790432	0.0207	0.490582	no
XLOC_022701	XLOC_022701	DYNLT1	chr6:158636474-158644786	Suff	Def	OK	107.688	56.9824	-0.918266	0.529145	-1.05564	0.0041	0.248319	no
XLOC_024667	XLOC_024667	TOMM7	chr7:22812632-22822852	Suff	Def	OK	73.4919	38.8706	-0.918904	0.528911	-0.977467	0.0067	0.304342	no
XLOC_021643	XLOC_021643	CFB	chr6:31945943-31952084	Suff	Def	OK	3.77167	1.99467	-0.919053	0.528856	-0.854763	0.00645	0.300958	no
XLOC_018398	XLOC_018398	B3GNT5	chr3:183178003-183428269	Suff	Def	OK	5.4295	2.8699	-0.919819	0.528575	-1.18402	0.0007	0.101137	no
XLOC_015579	XLOC_015579	KIAA1211L	chr2:98793845-98936221	Suff	Def	OK	1.36741	0.722083	-0.921207	0.528067	-0.785656	0.018	0.451582	no
XLOC_018693	XLOC_018693	CDHR4	chr3:49790733-49799835	Suff	Def	OK	0.837612	0.441876	-0.922639	0.527543	-0.632583	0.03555	0.607287	no
XLOC_025173	XLOC_025173	PTPRN2	chr7:157539051-158587802	Suff	Def	OK	1.8618	0.981841	-0.923137	0.527361	-0.748622	0.03005	0.577461	no
XLOC_021456	XLOC_021456	CDYL	chr6:4706158-4955544	Suff	Def	OK	8.10708	4.27159	-0.924409	0.526896	-0.87401	0.02135	0.498111	no
XLOC_022244	XLOC_022244	TRIM10	chr6:30151945-30160934	Suff	Def	OK	5.02644	2.64828	-0.924483	0.526869	-1.03214	0.00295	0.221281	no
XLOC_022511	XLOC_022511	SNHG5	chr6:85677006-85678733	Suff	Def	OK	74.9409	39.3432	-0.92964	0.524989	-1.03908	0.0015	0.162054	no
XLOC_016274	XLOC_016274	WFDC2	chr20:45469753-45481532	Suff	Def	OK	33.1122	17.3695	-0.930804	0.524566	-0.863808	0.0051	0.268517	no
XLOC_012735	XLOC_012735	BCAM	chr19:44809058-44821421	Suff	Def	OK	8.36259	4.36571	-0.937734	0.522052	-0.75025	0.0363	0.61366	no
XLOC_007201	XLOC_007201	PNP	chr14:20469378-20478006	Suff	Def	OK	44.8189	23.3927	-0.938047	0.521939	-0.908179	0.0123	0.385789	no
XLOC_024460	XLOC_024460	CALD1	chr7:134779412-134970729	Suff	Def	OK	1.20453	0.628073	-0.939471	0.521424	-0.825697	0.02765	0.562952	no
XLOC_010690	XLOC_010690	MRC2	chr17:62627400-62693601	Suff	Def	OK	11.0368	5.75385	-0.939726	0.521332	-0.874514	0.01355	0.405699	no
XLOC_001388	XLOC_001388	ERRFI1	chr1:8011718-8026333	Suff	Def	OK	0.896503	0.466843	-0.941372	0.520737	-0.720514	0.03145	0.577563	no
XLOC_000545	XLOC_000545	CYR61	chr1:85580760-85583965	Suff	Def	OK	1.15137	0.599094	-0.942495	0.520332	-0.686077	0.0307	0.577461	no
XLOC_006342	XLOC_006342	NTN4	chr12:95649254-95790758	Suff	Def	OK	0.781991	0.406693	-0.943212	0.520074	-0.69858	0.04385	0.660538	no
XLOC_018290	XLOC_018290	RNF7	chr3:141738208-141746803	Suff	Def	OK	15.695	8.1597	-0.943714	0.519893	-1.14042	0.0029	0.221281	no
XLOC_008876	XLOC_008876	MTHFS,ST20,ST20-MTHFS	chr15:79843546-79924854	Suff	Def	OK	50.3679	26.1812	-0.943972	0.5198	-0.752326	0.0353	0.604732	no
XLOC_015259	XLOC_015259	MBOAT2	chr2:8856570-9003747	Suff	Def	OK	12.51	6.50216	-0.944091	0.519757	-1.26869	0.00015	0.0321214	yes
XLOC_009239	XLOC_009239	TMC5	chr16:19410538-19499112	Suff	Def	OK	1.22292	0.634972	-0.94556	0.519228	-0.79942	0.025	0.533803	no
XLOC_001179	XLOC_001179	2023-03-01	chr1:220786696-220814399	Suff	Def	OK	21.8866	11.3472	-0.947709	0.518455	-1.16939	0.0006	0.0922462	no
XLOC_021053	XLOC_021053	LUCAT1	chr5:91302985-91314402	Suff	Def	OK	17.5917	9.11217	-0.94903	0.517981	-0.814504	0.01955	0.477482	no
XLOC_007349	XLOC_007349	PPM1A	chr14:60245751-60299087	Suff	Def	OK	35.0416	18.1482	-0.949241	0.517905	-0.998923	0.00775	0.318281	no
XLOC_016226	XLOC_016226	VSTM2L	chr20:37903096-37945345	Suff	Def	OK	1.64182	0.850163	-0.949484	0.517818	-0.638579	0.0287	0.570764	no
XLOC_006676	XLOC_006676	RGCC	chr13:41457405-41470877	Suff	Def	OK	42.4119	21.9502	-0.950233	0.517549	-1.04155	0.00415	0.249339	no
XLOC_018928	XLOC_018928	KIAA1257	chr3:128970938-128994143	Suff	Def	OK	1.38124	0.714163	-0.951639	0.517045	-0.693002	0.0328	0.590651	no
XLOC_020434	XLOC_020434	XRCC4	chr5:83077497-83353760	Suff	Def	OK	3.36433	1.73798	-0.952902	0.516592	-0.905185	0.00775	0.318281	no
XLOC_011038	XLOC_011038	COPS3	chr17:17246623-17281303	Suff	Def	OK	34.134	17.602	-0.955467	0.515675	-0.936708	0.0149	0.419438	no
XLOC_024638	XLOC_024638	NDUFA4	chr7:10931952-10940186	Suff	Def	OK	18.5735	9.57421	-0.956018	0.515478	-1.12546	0.0019	0.183748	no
XLOC_021625	XLOC_021625	LST1	chr6:31586178-31592985	Suff	Def	OK	387.971	199.835	-0.957136	0.515078	-0.501201	0.0083	0.32634	no
XLOC_003968	XLOC_003968	MS4A8	chr11:60699573-60715811	Suff	Def	OK	3.26554	1.68122	-0.957816	0.514836	-0.691875	0.0406	0.641469	no
XLOC_025104	XLOC_025104	CLEC5A	chr7:141927356-141947007	Suff	Def	OK	1.94674	1.00212	-0.957996	0.514771	-0.927064	0.00765	0.318281	no
XLOC_002417	XLOC_002417	YOD1	chr1:207043848-207052980	Suff	Def	OK	5.9197	3.0368	-0.962969	0.513	-1.24433	0.00045	0.07495	no
XLOC_025550	XLOC_025550	MED30	chr8:117520712-117540262	Suff	Def	OK	12.7951	6.56206	-0.963368	0.512858	-0.993018	0.00385	0.241724	no
XLOC_014873	XLOC_014873	HNMT	chr2:137964237-138016364	Suff	Def	OK	5.54735	2.84301	-0.964379	0.512499	-0.796509	0.01515	0.419996	no
XLOC_011244	XLOC_011244	KRT19	chr17:41523616-41528389	Suff	Def	OK	17.5779	9.00477	-0.964999	0.512279	-0.819444	0.01685	0.440229	no
XLOC_004720	XLOC_004720	YPEL4	chr11:57645086-57649944	Suff	Def	OK	2.8972	1.48271	-0.966423	0.511773	-0.847606	0.009	0.338332	no
XLOC_021930	XLOC_021930	RSPH4A	chr6:116616478-116632985	Suff	Def	OK	1.00564	0.513565	-0.969497	0.510684	-0.750008	0.0338	0.593464	no
XLOC_017614	XLOC_017614	ST13	chr22:40824534-40857008	Suff	Def	OK	78.6188	40.0589	-0.972752	0.509533	-0.727949	0.01745	0.448095	no
XLOC_027225	XLOC_027225	C9orf116	chr9:135495179-135499915	Suff	Def	OK	3.6386	1.85345	-0.973166	0.509387	-0.632018	0.03475	0.5996	no
XLOC_017520	XLOC_017520	OSM	chr22:30262829-30266840	Suff	Def	OK	11.8487	6.0324	-0.973925	0.509119	-0.860756	0.0124	0.385789	no
XLOC_024478	XLOC_024478	JHDM1D-AS1	chr7:140177260-140179640	Suff	Def	OK	18.7497	9.5441	-0.974184	0.509028	-0.936795	0.01765	0.448122	no
XLOC_018859	XLOC_018859	KIAA2018	chr3:113648385-113696646	Suff	Def	OK	4.16273	2.11776	-0.974992	0.508743	-0.816208	0.0389	0.62532	no
XLOC_010315	XLOC_010315	ADORA2B	chr17:15944916-15975896	Suff	Def	OK	1.55624	0.790827	-0.976635	0.508164	-0.715597	0.0273	0.559627	no
XLOC_011386	XLOC_011386	COL1A1	chr17:50184095-50201639	Suff	Def	OK	0.722827	0.366985	-0.97793	0.507708	-0.658905	0.0371	0.61366	no
XLOC_025519	XLOC_025519	POLR2K	chr8:100150610-100154002	Suff	Def	OK	9.37321	4.75672	-0.978576	0.50748	-0.926478	0.0058	0.285056	no
XLOC_027178	XLOC_027178	CRAT	chr9:129094793-129110791	Suff	Def	OK	20.462	10.3795	-0.979213	0.507256	-1.03679	0.0038	0.241109	no
XLOC_019159	XLOC_019159	MUC4	chr3:195746765-195811973	Suff	Def	OK	2.78652	1.41242	-0.980292	0.506877	-0.775444	0.04645	0.674278	no
XLOC_024209	XLOC_024209	CLDN4	chr7:73830862-73832693	Suff	Def	OK	5.34179	2.7036	-0.982442	0.506122	-0.7918	0.0195	0.477233	no
XLOC_009557	XLOC_009557	HSBP1	chr16:83807902-83813002	Suff	Def	OK	28.8969	14.6056	-0.984392	0.505439	-0.963405	0.0162	0.431712	no
XLOC_009752	XLOC_009752	GSPT1	chr16:11868127-11916662	Suff	Def	OK	84.4704	42.6701	-0.985219	0.505149	-0.738421	0.03855	0.623843	no
XLOC_009627	XLOC_009627	NPRL3	chr16:77018-138698	Suff	Def	OK	114.058	57.5513	-0.986852	0.504578	-0.504617	0.0338	0.593464	no
XLOC_016106	XLOC_016106	NDUFAF5	chr20:13785025-13818421	Suff	Def	OK	1.24578	0.628427	-0.987236	0.504443	-0.78153	0.04725	0.68026	no
XLOC_024911	XLOC_024911	MGC72080	chr7:97966595-97972326	Suff	Def	OK	9.08223	4.57961	-0.98782	0.504239	-0.793676	0.018	0.451582	no
XLOC_024593	XLOC_024593	ZFAND2A	chr7:1152906-1160219	Suff	Def	OK	10.7877	5.43044	-0.99024	0.503394	-0.971946	0.00115	0.140722	no
XLOC_016188	XLOC_016188	BPIFB1	chr20:33283134-33309878	Suff	Def	OK	21.2344	10.6822	-0.99119	0.503063	-0.867663	0.0073	0.315918	no
XLOC_015913	XLOC_015913	TNS1	chr2:217799788-217944073	Suff	Def	OK	25.2571	12.6845	-0.99362	0.502216	-0.836076	0.0112	0.37622	no
XLOC_005890	XLOC_005890	NINJ2	chr12:564295-663741	Suff	Def	OK	48.7077	24.3796	-0.998476	0.500528	-1.06853	0.0034	0.230355	no
XLOC_005738	XLOC_005738	ISCU	chr12:108561462-108569384	Suff	Def	OK	87.0241	43.5139	-0.999938	0.500021	-0.791365	0.0345	0.598732	no
XLOC_011504	XLOC_011504	FAM104A	chr17:73193033-73261880	Suff	Def	OK	53.3097	26.6551	-0.999985	0.500005	-0.935584	0.0369	0.61366	no
XLOC_019093	XLOC_019093	DCUN1D1	chr3:182938157-182985953	Suff	Def	OK	6.5911	3.29505	-1.00022	0.499924	-1.27034	0.00175	0.176353	no
XLOC_017783	XLOC_017783	LRRN1	chr3:3799436-3847703	Suff	Def	OK	1.13342	0.56662	-1.00022	0.499924	-0.792984	0.02235	0.509546	no
XLOC_015297	XLOC_015297	SF3B6	chr2:24067583-24076444	Suff	Def	OK	32.6561	16.2514	-1.00678	0.497656	-1.00934	0.00515	0.268517	no
XLOC_008555	XLOC_008555	ALDH1A3	chr15:100879691-100916625	Suff	Def	OK	6.16213	3.0663	-1.00693	0.497604	-1.05079	0.0031	0.221281	no
XLOC_017054	XLOC_017054	TMPRSS2	chr21:41464550-41508158	Suff	Def	OK	0.929839	0.462638	-1.0071	0.497545	-0.767645	0.02155	0.498895	no
XLOC_015054	XLOC_015054	EEF1B2	chr2:206159593-206162929	Suff	Def	OK	156.594	77.768	-1.00978	0.496622	-0.690817	0.0319	0.58226	no
XLOC_001129	XLOC_001129	C4BPA	chr1:207104261-207144972	Suff	Def	OK	6.22118	3.08761	-1.0107	0.496305	-0.814472	0.0085	0.328443	no
XLOC_009154	XLOC_009154	TNFRSF12A	chr16:3020311-3022382	Suff	Def	OK	8.15005	4.0414	-1.01195	0.495876	-0.885285	0.00575	0.283761	no
XLOC_001279	XLOC_001279	TRIM58	chr1:247857198-247880136	Suff	Def	OK	144.268	71.4721	-1.0133	0.495412	-0.720021	0.04355	0.659409	no
XLOC_009437	XLOC_009437	DRC7	chr16:57694800-57731455	Suff	Def	OK	0.663478	0.328486	-1.01422	0.495096	-0.733312	0.01635	0.434743	no
XLOC_026605	XLOC_026605	C9orf16	chr9:128160259-128163928	Suff	Def	OK	143.24	70.7869	-1.01688	0.494184	-0.654086	0.01835	0.458444	no
XLOC_014838	XLOC_014838	MZT2B	chr2:130151391-130190727	Suff	Def	OK	128.247	63.294	-1.01878	0.493534	-0.716202	0.0376	0.61767	no
XLOC_000404	XLOC_000404	TSPAN1	chr1:46040139-46185962	Suff	Def	OK	16.4798	8.12809	-1.01971	0.493215	-0.929526	0.01095	0.370939	no
XLOC_005594	XLOC_005594	XRCC6BP1	chr12:57941661-57957269	Suff	Def	OK	2.45051	1.20809	-1.02035	0.492997	-0.756766	0.0198	0.478238	no
XLOC_003508	XLOC_003508	USMG5	chr10:103367966-103396513	Suff	Def	OK	79.5909	39.2288	-1.02069	0.492881	-0.936746	0.00735	0.315918	no
XLOC_007870	XLOC_007870	PLEK2	chr14:67386982-67412111	Suff	Def	OK	17.124	8.41133	-1.02561	0.491203	-1.19984	5e-05	0.0139442	yes
XLOC_006052	XLOC_006052	TMTC1	chr12:29500812-29784759	Suff	Def	OK	0.831946	0.408148	-1.0274	0.490593	-0.868413	0.00765	0.318281	no
XLOC_013814	XLOC_013814	TMEM86B	chr19:55226633-55229264	Suff	Def	OK	35.3075	17.2301	-1.03505	0.487999	-0.899052	0.00575	0.283761	no
XLOC_006681	XLOC_006681	FAM216B	chr13:42781549-42791549	Suff	Def	OK	1.35933	0.663216	-1.03535	0.487898	-0.805665	0.0282	0.568413	no
XLOC_015837	XLOC_015837	SDPR	chr2:191834305-191847280	Suff	Def	OK	24.6752	12.0237	-1.03718	0.487279	-0.791462	0.02065	0.490582	no
XLOC_004745	XLOC_004745	TCN1	chr11:59852807-59866568	Suff	Def	OK	8.00022	3.89428	-1.03868	0.486773	-1.02003	0.0021	0.190782	no
XLOC_017113	XLOC_017113	C21orf58	chr21:46300429-46323899	Suff	Def	OK	2.78203	1.35064	-1.0425	0.485485	-0.901292	0.0208	0.491979	no
XLOC_016187	XLOC_016187	BPIFA1	chr20:33235995-33243309	Suff	Def	OK	7.66367	3.7149	-1.04471	0.484742	-0.929873	0.0207	0.490582	no
XLOC_012360	XLOC_012360	ICAM4	chr19:10286966-10288584	Suff	Def	OK	16.2676	7.88013	-1.04571	0.484406	-0.964186	0.0062	0.293875	no
XLOC_017830	XLOC_017830	LSM3	chr3:14178727-14198369	Suff	Def	OK	22.3711	10.8135	-1.04881	0.483367	-1.01414	0.0031	0.221281	no
XLOC_002414	XLOC_002414	PIGR	chr1:206928521-206946466	Suff	Def	OK	4.72815	2.27782	-1.05362	0.481758	-0.934253	0.0098	0.352918	no
XLOC_001027	XLOC_001027	LAMC2	chr1:183186038-183245127	Suff	Def	OK	3.74801	1.8035	-1.05532	0.48119	-0.951072	0.00855	0.328443	no
XLOC_004001	XLOC_004001	SCGB1A1	chr11:62419034-62423206	Suff	Def	OK	302.489	145.465	-1.05621	0.480894	-0.698693	0.04625	0.674278	no
XLOC_026498	XLOC_026498	MSANTD3,MSANTD3-TMEFF1,TMEFF1	chr9:100427212-100577636	Suff	Def	OK	4.50196	2.16334	-1.05729	0.480534	-0.969874	0.0083	0.32634	no
XLOC_003826	XLOC_003826	EHF	chr11:34621040-34663287	Suff	Def	OK	1.16591	0.559091	-1.0603	0.479532	-0.994062	0.0042	0.249339	no
XLOC_009070	XLOC_009070	NME4	chr16:396754-400754	Suff	Def	OK	58.7649	28.1422	-1.06222	0.478895	-0.767592	0.0148	0.419439	no
XLOC_001110	XLOC_001110	TMCC2	chr1:205227909-205273343	Suff	Def	OK	36.8863	17.6619	-1.06244	0.478822	-1.05515	0.00435	0.253229	no
XLOC_000057	XLOC_000057	ESPN	chr1:6424787-6460944	Suff	Def	OK	19.3194	9.23449	-1.06495	0.477989	-0.642975	0.04195	0.647445	no
XLOC_016350	XLOC_016350	CDH26	chr20:59958415-60013113	Suff	Def	OK	0.671975	0.32094	-1.0661	0.477608	-0.673153	0.02865	0.570764	no
XLOC_001083	XLOC_001083	ELF3	chr1:202010561-202017187	Suff	Def	OK	4.46413	2.13091	-1.06691	0.47734	-0.986883	0.0066	0.302089	no
XLOC_027701	XLOC_027701	NDUFA1	chrX:119870531-119876666	Suff	Def	OK	88.3067	42.1491	-1.06702	0.477304	-0.799282	0.0295	0.577461	no
XLOC_006160	XLOC_006160	KRT1	chr12:52674735-52680407	Suff	Def	OK	49.219	23.4898	-1.06718	0.477251	-1.06612	0.00105	0.135394	no
XLOC_019035	XLOC_019035	RARRES1	chr3:158697107-158732486	Suff	Def	OK	4.80096	2.29121	-1.06721	0.477241	-0.982386	0.00275	0.215542	no
XLOC_005455	XLOC_005455	CCDC65	chr12:48904109-48921576	Suff	Def	OK	2.01589	0.961136	-1.0686	0.476781	-0.82659	0.01535	0.421229	no
XLOC_022287	XLOC_022287	SLC44A4	chr6:31863192-31879046	Suff	Def	OK	4.64607	2.21467	-1.06892	0.476676	-0.951239	0.0106	0.366613	no
XLOC_019396	XLOC_019396	SPATA18	chr4:52051330-52097306	Suff	Def	OK	1.22795	0.584164	-1.07181	0.475722	-0.912293	0.01295	0.395156	no
XLOC_015499	XLOC_015499	CCDC142,MRPL53	chr2:74471957-74494564	Suff	Def	OK	70.5914	33.5635	-1.0726	0.475461	-0.75488	0.04195	0.647445	no
XLOC_016670	XLOC_016670	FAM65C	chr20:50586109-50691530	Suff	Def	OK	1.4642	0.696142	-1.07266	0.475442	-0.956407	0.0033	0.226135	no
XLOC_003019	XLOC_003019	MXI1	chr10:110207604-110287365	Suff	Def	OK	87.2768	41.4949	-1.07266	0.475442	-0.854354	0.02425	0.526822	no
XLOC_010968	XLOC_010968	NAA38	chr17:7856684-7862282	Suff	Def	OK	16.1091	7.65785	-1.07287	0.475372	-0.942165	0.01225	0.385789	no
XLOC_004592	XLOC_004592	SAA2,SAA2-SAA4,SAA4	chr11:18231354-18248674	Suff	Def	OK	12.6588	6.01099	-1.07446	0.474849	-0.860713	0.01055	0.366613	no
XLOC_016285	XLOC_016285	MMP9	chr20:46008907-46016561	Suff	Def	OK	132.033	62.6656	-1.07515	0.474622	-0.861927	0.00515	0.268517	no
XLOC_025111	XLOC_025111	KEL	chr7:142941113-142962416	Suff	Def	OK	8.90107	4.22343	-1.07556	0.474487	-0.952825	0.0033	0.226135	no
XLOC_001138	XLOC_001138	G0S2	chr1:209675324-209676390	Suff	Def	OK	11.7075	5.54796	-1.07741	0.473879	-0.894519	0.00945	0.347041	no
XLOC_026388	XLOC_026388	PGM5	chr9:68355163-68531061	Suff	Def	OK	2.01306	0.952005	-1.08035	0.472914	-0.939547	0.01205	0.385789	no
XLOC_016343	XLOC_016343	GNAS	chr20:58818917-58911196	Suff	Def	OK	1031.57	486.85	-1.0833	0.471948	-0.215052	0.02	0.47968	no
XLOC_020657	XLOC_020657	ARHGEF37	chr5:149581571-149634964	Suff	Def	OK	1.1223	0.527969	-1.08793	0.470436	-1.00545	0.00205	0.189105	no
XLOC_018561	XLOC_018561	SGOL1	chr3:20160592-20186427	Suff	Def	OK	0.79166	0.372156	-1.08897	0.470097	-0.570182	0.0345	0.598732	no
XLOC_003779	XLOC_003779	SAA1	chr11:18266260-18269976	Suff	Def	OK	19.1023	8.97189	-1.09027	0.469673	-0.903815	0.00725	0.315918	no
XLOC_020841	XLOC_020841	C5orf49	chr5:7830378-7851490	Suff	Def	OK	1.3806	0.648232	-1.09072	0.469527	-0.812766	0.01315	0.399227	no
XLOC_012749	XLOC_012749	KLC3	chr19:45340739-45370587	Suff	Def	OK	26.1402	12.2735	-1.09073	0.469524	-1.0904	0.0038	0.241109	no
XLOC_003437	XLOC_003437	FRA10AC1	chr10:93667882-93702572	Suff	Def	OK	3.92828	1.84257	-1.09218	0.469052	-1.06061	0.0081	0.323784	no
XLOC_009452	XLOC_009452	CMTM2	chr16:66579447-66588274	Suff	Def	OK	137.394	64.3875	-1.09347	0.468633	-0.797441	0.03	0.577461	no
XLOC_022616	XLOC_022616	CTGF	chr6:131948176-131951378	Suff	Def	OK	2.51705	1.17473	-1.0994	0.466711	-0.798733	0.01915	0.476446	no
XLOC_025298	XLOC_025298	DMTN	chr8:22053554-22082527	Suff	Def	OK	647.998	301.865	-1.10209	0.465841	-0.243078	0.02495	0.533803	no
XLOC_015939	XLOC_015939	PTPRN	chr2:219289622-219309573	Suff	Def	OK	0.987073	0.457556	-1.10921	0.463548	-0.649478	0.03535	0.604732	no
XLOC_003467	XLOC_003467	HPS1	chr10:98416197-98446947	Suff	Def	OK	126.623	58.6951	-1.10923	0.463541	-0.745811	0.01965	0.478238	no
XLOC_006353	XLOC_006353	IKBIP	chr12:98613403-98645051	Suff	Def	OK	15.6239	7.24178	-1.10934	0.463506	-1.14587	0.0014	0.155452	no
XLOC_013075	XLOC_013075	PPAP2C	chr19:281039-291435	Suff	Def	OK	2.7483	1.26558	-1.11874	0.460496	-0.805374	0.01135	0.379134	no
XLOC_008010	XLOC_008010	C14orf2	chr14:103912287-103921566	Suff	Def	OK	80.3373	36.9577	-1.1202	0.46003	-1.07567	0.00805	0.322862	no
XLOC_022201	XLOC_022201	HIST1H2BJ	chr6:27132315-27132796	Suff	Def	OK	11.7751	5.41621	-1.12038	0.459973	-0.771473	0.00775	0.318281	no
XLOC_008897	XLOC_008897	HOMER2	chr15:82848976-82952724	Suff	Def	OK	1.639	0.753822	-1.12052	0.459928	-0.675443	0.0456	0.669969	no
XLOC_004611	XLOC_004611	SVIP	chr11:22822051-22829836	Suff	Def	OK	10.9224	5.02053	-1.12138	0.459654	-1.20277	0.0017	0.175745	no
XLOC_026960	XLOC_026960	ISCA1	chr9:86264547-86282575	Suff	Def	OK	23.2666	10.6935	-1.12153	0.459606	-1.23984	0.0003	0.0545091	no
XLOC_015031	XLOC_015031	NDUFB3	chr2:201071738-201085751	Suff	Def	OK	38.0072	17.4518	-1.1229	0.45917	-1.12884	0.00165	0.172059	no
XLOC_016630	XLOC_016630	SDC4	chr20:45325288-45348424	Suff	Def	OK	4.45241	2.04359	-1.12348	0.458985	-1.00424	0.00915	0.340766	no
XLOC_019465	XLOC_019465	CXCL8	chr4:73740505-73743716	Suff	Def	OK	9.31682	4.27488	-1.12395	0.458836	-1.20431	0.00115	0.140722	no
XLOC_015739	XLOC_015739	ITGB6	chr2:160099665-160200313	Suff	Def	OK	2.51188	1.1522	-1.12437	0.458702	-1.088	0.0025	0.205342	no
XLOC_019342	XLOC_019342	SLC34A2	chr4:25655812-25678746	Suff	Def	OK	1.69542	0.777332	-1.12504	0.458489	-0.922553	0.00935	0.347041	no
XLOC_009488	XLOC_009488	CDH1	chr16:68737291-68835541	Suff	Def	OK	1.85713	0.848944	-1.12933	0.457128	-1.04913	0.00085	0.118526	no
XLOC_016848	XLOC_016848	CLIC6	chr21:34669388-34718221	Suff	Def	OK	1.91743	0.876492	-1.12936	0.457118	-1.01748	0.00225	0.198397	no
XLOC_022681	XLOC_022681	LRP11	chr6:149818757-149923152	Suff	Def	OK	2.01519	0.919972	-1.13126	0.456517	-0.985689	0.0066	0.302089	no
XLOC_028379	XLOC_028379	CLIC2	chrX:155276206-155334681	Suff	Def	OK	1.75741	0.800056	-1.13528	0.455247	-1.03254	0.00185	0.183349	no
XLOC_015092	XLOC_015092	IGFBP2	chr2:216633403-216664435	Suff	Def	OK	9.08694	4.13567	-1.13567	0.455124	-0.907432	0.00695	0.30983	no
XLOC_009475	XLOC_009475	TSNAXIP1	chr16:67806877-67828068	Suff	Def	OK	0.770883	0.350753	-1.13606	0.455	-0.676452	0.02635	0.549546	no
XLOC_005372	XLOC_005372	H2AFJ	chr12:14774335-14778002	Suff	Def	OK	19.438	8.83697	-1.13725	0.454625	-1.04075	0.02565	0.54154	no
XLOC_001704	XLOC_001704	TAL1	chr1:47216289-47232335	Suff	Def	OK	17.2997	7.86106	-1.13795	0.454405	-0.936142	0.01775	0.448122	no
XLOC_022553	XLOC_022553	CD24	chr6:106969830-106976855	Suff	Def	OK	28.7855	13.0639	-1.13976	0.453835	-1.39538	0.0001	0.023984	yes
XLOC_005014	XLOC_005014	MMP7	chr11:102520507-102530747	Suff	Def	OK	4.32163	1.95909	-1.14139	0.453323	-0.909342	0.0105	0.366613	no
XLOC_015035	XLOC_015035	STRADB	chr2:201451668-201480851	Suff	Def	OK	285.785	129.402	-1.14307	0.452795	-0.823245	0.0123	0.385789	no
XLOC_018052	XLOC_018052	SNTN	chr3:63652667-63665215	Suff	Def	OK	3.46358	1.56752	-1.14378	0.452572	-0.898838	0.01545	0.422042	no
XLOC_000430	XLOC_000430	RNF11	chr1:51236272-51273447	Suff	Def	OK	53.6807	24.2856	-1.1443	0.452409	-0.952134	0.02365	0.525205	no
XLOC_019506	XLOC_019506	CDS1	chr4:84582903-84651340	Suff	Def	OK	1.05481	0.476267	-1.14714	0.451519	-0.892967	0.01645	0.436435	no
XLOC_004366	XLOC_004366	NRGN	chr11:124739932-124747206	Suff	Def	OK	879.337	397.013	-1.14723	0.451491	-0.22129	0.0172	0.446455	no
XLOC_005816	XLOC_005816	WDR66	chr12:121918556-122003926	Suff	Def	OK	0.713323	0.322043	-1.1473	0.451469	-0.870159	0.02505	0.533803	no
XLOC_013641	XLOC_013641	CABP5	chr19:48029382-48044054	Suff	Def	OK	3.10915	1.40204	-1.14899	0.450941	-0.696037	0.04415	0.661808	no
XLOC_015489	XLOC_015489	TPRKB	chr2:73729829-73737390	Suff	Def	OK	4.54166	2.04748	-1.14937	0.450822	-0.82479	0.00775	0.318281	no
XLOC_016640	XLOC_016640	TNNC2	chr20:45823215-45827314	Suff	Def	OK	3.21035	1.44324	-1.15342	0.449558	-0.607208	0.0451	0.665239	no
XLOC_021845	XLOC_021845	SH3BGRL2	chr6:79631282-79703652	Suff	Def	OK	5.34986	2.40146	-1.15559	0.448883	-1.16065	0.00205	0.189105	no
XLOC_018348	XLOC_018348	SMC4	chr3:160256985-160434961	Suff	Def	OK	9.76204	4.38006	-1.15623	0.448683	-1.03642	0.03755	0.61767	no
XLOC_001716	XLOC_001716	TTC39A	chr1:51287257-51345116	Suff	Def	OK	1.09526	0.491422	-1.15624	0.44868	-0.747895	0.0461	0.673363	no
XLOC_027056	XLOC_027056	CTNNAL1	chr9:108942568-109013594	Suff	Def	OK	3.30783	1.47626	-1.16394	0.446292	-1.16455	0.00125	0.144135	no
XLOC_022559	XLOC_022559	SNX3	chr6:108211216-108261260	Suff	Def	OK	197.928	88.214	-1.1659	0.445686	-0.9718	0.01435	0.415108	no
XLOC_012338	XLOC_012338	2023-03-02	chr19:8413302-8439015	Suff	Def	OK	190.368	84.7899	-1.16683	0.445399	-0.559212	0.04805	0.682546	no
XLOC_008729	XLOC_008729	RSL24D1	chr15:55181313-55197033	Suff	Def	OK	24.5613	10.9268	-1.16852	0.444877	-1.1844	0.00025	0.0475873	yes
XLOC_003481	XLOC_003481	BLOC1S2	chr10:100273277-100286712	Suff	Def	OK	13.1619	5.85275	-1.16918	0.444674	-1.36428	0.0006	0.0922462	no
XLOC_001280	XLOC_001280	OR2W3	chr1:247895586-247896531	Suff	Def	OK	151.772	67.4619	-1.16976	0.444495	-0.800159	0.0237	0.525343	no
XLOC_015196	XLOC_015196	SCLY,UBE2F	chr2:237966944-238099413	Suff	Def	OK	36.0164	15.9683	-1.17344	0.443363	-1.01094	0.0046	0.255385	no
XLOC_000528	XLOC_000528	NEXN	chr1:77881347-77943893	Suff	Def	OK	1.6817	0.744694	-1.1752	0.442822	-1.13152	0.00235	0.201294	no
XLOC_026314	XLOC_026314	DNAI1	chr9:34458751-34520989	Suff	Def	OK	0.768364	0.340208	-1.17537	0.44277	-0.676599	0.0439	0.660538	no
XLOC_017335	XLOC_017335	RBX1	chr22:40951346-40973015	Suff	Def	OK	61.3203	27.1363	-1.17614	0.442534	-1.2055	0.0026	0.207861	no
XLOC_028025	XLOC_028025	FAM104B	chrX:55143101-55161195	Suff	Def	OK	6.90037	3.04902	-1.17833	0.441863	-1.07533	0.0119	0.385789	no
XLOC_000500	XLOC_000500	GADD45A	chr1:67685176-67688338	Suff	Def	OK	19.06	8.40317	-1.18154	0.440881	-1.322	0.00015	0.0321214	yes
XLOC_019135	XLOC_019135	CLDN1	chr3:190305700-190322446	Suff	Def	OK	1.68733	0.74252	-1.18424	0.440056	-0.943386	0.01065	0.366613	no
XLOC_000656	XLOC_000656	PIFO	chr1:111346559-111353017	Suff	Def	OK	2.6496	1.16439	-1.1862	0.439459	-1.08291	0.00165	0.172059	no
XLOC_014398	XLOC_014398	RPS7	chr2:3575262-3580919	Suff	Def	OK	330.395	145.194	-1.18621	0.439456	-0.682597	0.01225	0.385789	no
XLOC_004763	XLOC_004763	RAB3IL1	chr11:61897295-61920269	Suff	Def	OK	11.3961	5.00743	-1.1864	0.439398	-0.738386	0.0313	0.577461	no
XLOC_015714	XLOC_015714	RND3	chr2:150468192-150487695	Suff	Def	OK	1.21561	0.532884	-1.18979	0.438367	-1.01326	0.01	0.355846	no
XLOC_026779	XLOC_026779	HACD4	chr9:21006365-21031636	Suff	Def	OK	27.8206	12.1898	-1.19048	0.438157	-1.36791	0.00025	0.0475873	yes
XLOC_019172	XLOC_019172	CEP19	chr3:196706276-196712294	Suff	Def	OK	18.7316	8.20636	-1.19066	0.438102	-1.32622	0.0009	0.121267	no
XLOC_000214	XLOC_000214	RHD	chr1:25272485-25330445	Suff	Def	OK	7.10848	3.11157	-1.1919	0.437726	-1.17156	0.0039	0.242325	no
XLOC_024895	XLOC_024895	TFPI2	chr7:93885396-93890991	Suff	Def	OK	2.10961	0.920617	-1.19631	0.43639	-0.94197	0.00905	0.339149	no
XLOC_012676	XLOC_012676	CYP2B7P	chr19:40924264-40950660	Suff	Def	OK	1.12115	0.488971	-1.19716	0.436133	-0.880136	0.00805	0.322862	no
XLOC_002915	XLOC_002915	KIF20B	chr10:89701589-89774943	Suff	Def	OK	1.34249	0.583309	-1.20258	0.434498	-1.18962	0.0031	0.221281	no
XLOC_027567	XLOC_027567	PIN4	chrX:72181675-72263964	Suff	Def	OK	4.9308	2.14136	-1.20329	0.434284	-0.959827	0.0123	0.385789	no
XLOC_017066	XLOC_017066	RSPH1	chr21:42472485-42496354	Suff	Def	OK	4.85924	2.11012	-1.20341	0.434248	-1.03524	0.00595	0.29005	no
XLOC_027114	XLOC_027114	GGTA1P	chr9:121455040-121500027	Suff	Def	OK	6.71825	2.91385	-1.20516	0.433721	-1.08904	0.00435	0.253229	no
XLOC_022152	XLOC_022152	MCUR1	chr6:13786548-13814560	Suff	Def	OK	3.69662	1.60078	-1.20743	0.433039	-1.16292	0.0012	0.142479	no
XLOC_022425	XLOC_022425	ADGRF1	chr6:46997702-47042363	Suff	Def	OK	0.771702	0.332505	-1.21467	0.430872	-0.874851	0.0065	0.300958	no
XLOC_019807	XLOC_019807	PROM1	chr4:15968225-16084000	Suff	Def	OK	1.72222	0.739771	-1.21912	0.429545	-1.01086	0.003	0.221281	no
XLOC_019991	XLOC_019991	TSPAN5	chr4:98470366-98658661	Suff	Def	OK	50.9099	21.8221	-1.22216	0.42864	-0.958516	0.0097	0.351427	no
XLOC_019658	XLOC_019658	TRIM2	chr4:153153117-153339322	Suff	Def	OK	0.823334	0.352277	-1.22477	0.427866	-0.815275	0.0024	0.204031	no
XLOC_025845	XLOC_025845	EFCAB1	chr8:48714914-48735311	Suff	Def	OK	1.64247	0.702667	-1.22495	0.427812	-0.899159	0.03085	0.577461	no
XLOC_013645	XLOC_013645	CCDC114	chr19:48296451-48320075	Suff	Def	OK	0.976228	0.417053	-1.22699	0.427208	-0.868994	0.00555	0.280825	no
XLOC_011555	XLOC_011555	MXRA7	chr17:76671927-76711005	Suff	Def	OK	17.6128	7.52044	-1.22773	0.426989	-1.44535	0.00015	0.0321214	yes
XLOC_001588	XLOC_001588	ZBTB8OS	chr1:32621215-32650590	Suff	Def	OK	4.95511	2.11463	-1.22851	0.426758	-1.02249	0.01195	0.385789	no
XLOC_025477	XLOC_025477	LRRCC1	chr8:85107087-85146079	Suff	Def	OK	0.894541	0.381595	-1.2291	0.426583	-0.927885	0.0045	0.25497	no
XLOC_012690	XLOC_012690	CEACAM6	chr19:41755519-41772208	Suff	Def	OK	6.2968	2.67983	-1.23248	0.425585	-1.33463	0.0002	0.0399733	yes
XLOC_004316	XLOC_004316	ATP5L	chr11:118359580-118418815	Suff	Def	OK	93.624	39.7611	-1.23552	0.424689	-0.966567	0.01875	0.467464	no
XLOC_024649	XLOC_024649	AGR3	chr7:16859405-16881989	Suff	Def	OK	5.07773	2.15578	-1.23598	0.424554	-0.938625	0.0046	0.255385	no
XLOC_020326	XLOC_020326	ITGA2	chr5:52989325-53094779	Suff	Def	OK	0.944922	0.400555	-1.2382	0.423901	-1.12952	0.003	0.221281	no
XLOC_000693	XLOC_000693	FAM46C	chr1:117605981-117628389	Suff	Def	OK	37.5476	15.8812	-1.2414	0.422962	-1.2869	0.0001	0.023984	yes
XLOC_019494	XLOC_019494	LINC00989	chr4:79492592-79576460	Suff	Def	OK	6.50343	2.74769	-1.24298	0.422499	-1.0115	0.0179	0.45096	no
XLOC_001054	XLOC_001054	CFH	chr1:196651877-196747504	Suff	Def	OK	1.43789	0.606887	-1.24446	0.422066	-1.11069	0.00045	0.07495	no
XLOC_027685	XLOC_027685	PLS3	chrX:115518188-115650859	Suff	Def	OK	1.09157	0.460697	-1.24451	0.422051	-1.03092	0.0076	0.318281	no
XLOC_012736	XLOC_012736	PVRL2	chr19:44846135-44889228	Suff	Def	OK	8.98076	3.77753	-1.24939	0.420626	-1.08264	0.0088	0.333954	no
XLOC_001856	XLOC_001856	F3	chr1:94529175-94541857	Suff	Def	OK	2.89767	1.2186	-1.24967	0.420544	-1.17335	0.00085	0.118526	no
XLOC_022447	XLOC_022447	GSTA1	chr6:52791379-52803866	Suff	Def	OK	2.93163	1.23245	-1.25018	0.420396	-0.956829	0.0042	0.249339	no
XLOC_027403	XLOC_027403	XK	chrX:37685879-37732130	Suff	Def	OK	6.3188	2.65585	-1.25048	0.420308	-1.46052	5e-05	0.0139442	yes
XLOC_012323	XLOC_012323	RETN	chr19:7669085-7670454	Suff	Def	OK	39.0679	16.4194	-1.25058	0.420279	-1.17351	0.00065	0.097435	no
XLOC_002092	XLOC_002092	S100A2	chr1:153561108-153565830	Suff	Def	OK	4.96493	2.07859	-1.25617	0.418654	-0.947198	0.00565	0.283493	no
XLOC_001775	XLOC_001775	WDR78	chr1:66812885-66924887	Suff	Def	OK	0.858345	0.358913	-1.25792	0.418146	-1.0118	0.00455	0.25497	no
XLOC_007796	XLOC_007796	NEMF	chr14:49783813-49853073	Suff	Def	OK	12.1786	5.06927	-1.2645	0.416244	-1.00999	0.0146	0.41786	no
XLOC_006011	XLOC_006011	HIST4H4	chr12:14770719-14771131	Suff	Def	OK	2.25726	0.938879	-1.26556	0.415938	-0.632158	0.03705	0.61366	no
XLOC_026394	XLOC_026394	C9orf135	chr9:69820804-69906235	Suff	Def	OK	1.81213	0.753714	-1.2656	0.415926	-0.738273	0.04605	0.673363	no
XLOC_013612	XLOC_013612	PGLYRP1	chr19:46019154-46023298	Suff	Def	OK	103.129	42.8614	-1.2667	0.415609	-1.2965	0.00035	0.0617235	no
XLOC_002395	XLOC_002395	KLHDC8A	chr1:205336064-205357090	Suff	Def	OK	1.32353	0.549821	-1.26735	0.415422	-1.01056	0.00245	0.204031	no
XLOC_012146	XLOC_012146	FECH	chr18:57544840-57586737	Suff	Def	OK	18.3578	7.60884	-1.27065	0.414473	-1.19617	0.0019	0.183748	no
XLOC_019324	XLOC_019324	FAM200B	chr4:15681728-15690447	Suff	Def	OK	4.81971	1.99024	-1.27601	0.412936	-1.40771	0.00015	0.0321214	yes
XLOC_024048	XLOC_024048	RPS2P32	chr7:23490387-23491412	Suff	Def	OK	1.65575	0.683647	-1.27616	0.412893	-0.69545	0.03645	0.61366	no
XLOC_014464	XLOC_014464	DRC1	chr2:26401915-26456711	Suff	Def	OK	1.12867	0.465767	-1.27695	0.412667	-0.950968	0.00305	0.221281	no
XLOC_016598	XLOC_016598	TGM2	chr20:38128460-38165298	Suff	Def	OK	16.6178	6.84861	-1.27884	0.412127	-1.01792	0.0034	0.230355	no
XLOC_002678	XLOC_002678	SPAG6	chr10:22345444-22417610	Suff	Def	OK	2.10461	0.864643	-1.28338	0.410832	-1.04952	0.00455	0.25497	no
XLOC_012571	XLOC_012571	SCN1B	chr19:35030687-35040449	Suff	Def	OK	6.27438	2.57545	-1.28465	0.41047	-0.973144	0.0048	0.261644	no
XLOC_020363	XLOC_020363	MAST4	chr5:66596347-67169595	Suff	Def	OK	2.33746	0.958329	-1.28635	0.409987	-0.766359	0.0022	0.196884	no
XLOC_020965	XLOC_020965	ELOVL7	chr5:60751788-60844274	Suff	Def	OK	1.60694	0.658405	-1.28727	0.409726	-0.946786	0.036	0.61149	no
XLOC_025553	XLOC_025553	MAL2	chr8:119208370-119245673	Suff	Def	OK	1.88998	0.77273	-1.29033	0.408857	-1.12172	0.00365	0.236599	no
XLOC_013127	XLOC_013127	SMIM24	chr19:3474406-3480542	Suff	Def	OK	28.7208	11.7172	-1.29347	0.407969	-0.840486	0.0198	0.478238	no
XLOC_001044	XLOC_001044	RGS18	chr1:192158461-192185815	Suff	Def	OK	55.8686	22.7906	-1.2936	0.407932	-1.04127	0.0226	0.512324	no
XLOC_009658	XLOC_009658	HAGH	chr16:1809102-1827194	Suff	Def	OK	335.621	136.745	-1.29535	0.407437	-0.507016	0.01355	0.405699	no
XLOC_021553	XLOC_021553	HIST1H3H	chr6:27810063-27810536	Suff	Def	OK	48.466	19.7464	-1.29538	0.407429	-0.842422	0.00735	0.315918	no
XLOC_003210	XLOC_003210	ENKUR	chr10:24981978-25062279	Suff	Def	OK	2.3113	0.940562	-1.29711	0.406941	-0.977945	0.03775	0.619286	no
XLOC_020063	XLOC_020063	PRDM5	chr4:120691912-120922866	Suff	Def	OK	0.992906	0.40378	-1.29809	0.406664	-1.05178	0.0035	0.23448	no
XLOC_014906	XLOC_014906	LOC643072	chr2:159318978-159618042	Suff	Def	OK	11.1597	4.5365	-1.29865	0.406506	-0.8675	0.0137	0.407668	no
XLOC_018879	XLOC_018879	HGD	chr3:120628167-120682571	Suff	Def	OK	1.3965	0.56607	-1.30276	0.40535	-0.764336	0.02825	0.568413	no
XLOC_024459	XLOC_024459	BPGM	chr7:134646778-134679815	Suff	Def	OK	81.0569	32.7922	-1.30558	0.404558	-1.19716	0.00095	0.125191	no
XLOC_018366	XLOC_018366	SEC62	chr3:169966791-169998373	Suff	Def	OK	38.5544	15.5955	-1.30576	0.404508	-1.12981	0.0095	0.347041	no
XLOC_012427	XLOC_012427	LOC113230	chr19:14073008-14075062	Suff	Def	OK	4.58046	1.85028	-1.30775	0.40395	-0.90041	0.0048	0.261644	no
XLOC_003516	XLOC_003516	CFAP43	chr10:104129887-104232362	Suff	Def	OK	1.08322	0.437399	-1.3083	0.403796	-1.14132	0.0023	0.199867	no
XLOC_009758	XLOC_009758	PLA2G10	chr16:14672547-14694669	Suff	Def	OK	1.05167	0.424439	-1.30905	0.403587	-0.624596	0.0284	0.56952	no
XLOC_016546	XLOC_016546	BCL2L1	chr20:31664457-31723409	Suff	Def	OK	592.774	239.096	-1.30989	0.403352	-0.296798	0.02685	0.556106	no
XLOC_010328	XLOC_010328	NT5M	chr17:17303365-17347663	Suff	Def	OK	18.3089	7.37623	-1.31159	0.402877	-0.858289	0.00445	0.25497	no
XLOC_006313	XLOC_006313	TSPAN19	chr12:85014314-85036277	Suff	Def	OK	0.970411	0.390077	-1.31484	0.40197	-0.714891	0.03	0.577461	no
XLOC_018395	XLOC_018395	SOX2	chr3:181056679-181742225	Suff	Def	OK	0.747131	0.300266	-1.31512	0.401892	-0.757924	0.0313	0.577461	no
XLOC_005708	XLOC_005708	CHPT1	chr12:101697638-101739472	Suff	Def	OK	80.7919	32.4535	-1.31584	0.401692	-1.33767	0.0011	0.138855	no
XLOC_008757	XLOC_008757	RPS27L	chr15:63153339-63157542	Suff	Def	OK	14.2832	5.72851	-1.31809	0.401066	-1.17468	0.00175	0.176353	no
XLOC_011896	XLOC_011896	DSG2	chr18:31498063-31556911	Suff	Def	OK	1.0388	0.415482	-1.32206	0.399963	-1.03029	0.00515	0.268517	no
XLOC_017273	XLOC_017273	FBXO7	chr22:32474719-32498831	Suff	Def	OK	981.235	392.422	-1.32219	0.399927	-0.433477	0.04245	0.650972	no
XLOC_003274	XLOC_003274	MSMB	chr10:46033304-46046269	Suff	Def	OK	5.87923	2.35025	-1.32281	0.399756	-0.71344	0.0439	0.660538	no
XLOC_013436	XLOC_013436	DMKN	chr19:35497216-35513658	Suff	Def	OK	2.77547	1.10946	-1.32287	0.399739	-0.692425	0.00055	0.0879413	no
XLOC_011880	XLOC_011880	LAMA3	chr18:23689442-23955065	Suff	Def	OK	0.77369	0.308415	-1.32688	0.398629	-0.906466	0.0033	0.226135	no
XLOC_018746	XLOC_018746	SELK	chr3:53885198-53891962	Suff	Def	OK	76.1794	30.3421	-1.32808	0.398298	-0.91122	0.0241	0.526822	no
XLOC_008003	XLOC_008003	ANKRD9	chr14:102506860-102509791	Suff	Def	OK	31.3795	12.4962	-1.32834	0.398226	-0.939709	0.01525	0.420409	no
XLOC_014606	XLOC_014606	MEIS1	chr2:66435399-66572759	Suff	Def	OK	2.17155	0.863931	-1.32974	0.39784	-1.08461	0.00245	0.204031	no
XLOC_002649	XLOC_002649	OPTN	chr10:13100081-13138276	Suff	Def	OK	95.5916	37.9759	-1.3318	0.397272	-0.707966	0.0311	0.577461	no
XLOC_012095	XLOC_012095	TPGS2	chr18:36297695-37225325	Suff	Def	OK	60.1364	23.8601	-1.33364	0.396766	-0.772199	0.0124	0.385789	no
XLOC_009451	XLOC_009451	CKLF,CKLF-CMTM1,CMTM1	chr16:66552562-66579135	Suff	Def	OK	190.484	75.3832	-1.33736	0.395744	-1.23991	0.0003	0.0545091	no
XLOC_001767	XLOC_001767	ITGB3BP	chr1:63440769-63523273	Suff	Def	OK	3.13171	1.23852	-1.33834	0.395475	-0.879191	0.01935	0.476731	no
XLOC_001079	XLOC_001079	SHISA4	chr1:201888668-201892587	Suff	Def	OK	13.7232	5.42495	-1.33893	0.395314	-0.83843	0.00705	0.311969	no
XLOC_009686	XLOC_009686	TCEB2	chr16:2771413-2777296	Suff	Def	OK	307.095	120.87	-1.34523	0.393591	-0.548408	0.0327	0.590651	no
XLOC_026143	XLOC_026143	SHARPIN	chr8:144098632-144104237	Suff	Def	OK	169.236	66.5146	-1.34729	0.39303	-0.478652	0.049	0.686458	no
XLOC_021530	XLOC_021530	HIST1H2BH	chr6:26251650-26252075	Suff	Def	OK	13.5193	5.31339	-1.34731	0.393024	-0.812886	0.0084	0.328443	no
XLOC_021996	XLOC_021996	HEBP2	chr6:138404198-138413445	Suff	Def	OK	35.5429	13.9509	-1.3492	0.39251	-1.29956	0.0007	0.101137	no
XLOC_022031	XLOC_022031	PPP1R14C	chr6:150143051-150250392	Suff	Def	OK	0.943075	0.370035	-1.34971	0.392371	-0.838933	0.0177	0.448122	no
XLOC_028024	XLOC_028024	ALAS2	chrX:55009054-55031064	Suff	Def	OK	2499.88	980.813	-1.34981	0.392344	-0.262353	0.00915	0.340766	no
XLOC_002930	XLOC_002930	CYP26A1	chr10:93073474-93077884	Suff	Def	OK	1.04702	0.40963	-1.35389	0.391236	-0.740533	0.03325	0.593363	no
XLOC_004917	XLOC_004917	STARD10	chr11:72754728-72793705	Suff	Def	OK	16.6888	6.52886	-1.35398	0.391211	-1.18055	0.0002	0.0399733	yes
XLOC_000079	XLOC_000079	RBP7	chr1:9997196-10016020	Suff	Def	OK	37.2259	14.5585	-1.35445	0.391084	-1.22205	0.00115	0.140722	no
XLOC_027975	XLOC_027975	PCSK1N	chrX:48831091-48835638	Suff	Def	OK	45.6938	17.8548	-1.35568	0.390751	-1.30067	0.0004	0.0695188	no
XLOC_022382	XLOC_022382	TREML3P	chr6:41208553-41217947	Suff	Def	OK	12.0916	4.71531	-1.35858	0.389966	-1.13236	0.00095	0.125191	no
XLOC_012348	XLOC_012348	UBL5	chr19:9827879-9830121	Suff	Def	OK	295.741	115.193	-1.36028	0.389507	-0.916389	0.038	0.620839	no
XLOC_003094	XLOC_003094	FANK1	chr10:125896538-126009592	Suff	Def	OK	1.56448	0.606957	-1.36601	0.387963	-0.687188	0.04565	0.669969	no
XLOC_002104	XLOC_002104	RAB13	chr1:153981616-153986377	Suff	Def	OK	7.0457	2.72134	-1.37243	0.38624	-1.28475	5e-05	0.0139442	yes
XLOC_020884	XLOC_020884	CAPSL	chr5:35904295-35938779	Suff	Def	OK	2.08914	0.803867	-1.37788	0.384784	-0.724438	0.0389	0.62532	no
XLOC_024952	XLOC_024952	ACHE	chr7:100889993-100896133	Suff	Def	OK	2.8899	1.10961	-1.38096	0.383963	-0.991597	0.0023	0.199867	no
XLOC_002059	XLOC_002059	THEM5	chr1:151847100-151853697	Suff	Def	OK	4.17623	1.5897	-1.39344	0.380656	-1.00191	0.00205	0.189105	no
XLOC_020589	XLOC_020589	CYSTM1	chr5:140175067-140243789	Suff	Def	OK	129.882	49.4355	-1.39359	0.380616	-1.03999	0.00695	0.30983	no
XLOC_001209	XLOC_001209	GUK1	chr1:228140083-228148954	Suff	Def	OK	1975.32	751.688	-1.39388	0.38054	-0.265476	0.0077	0.318281	no
XLOC_016085	XLOC_016085	C20orf196	chr20:5750386-5864407	Suff	Def	OK	21.6542	8.23179	-1.39537	0.380147	-1.1798	0.00165	0.172059	no
XLOC_000940	XLOC_000940	PBX1	chr1:164559359-164851823	Suff	Def	OK	2.5865	0.98312	-1.39556	0.380097	-1.33005	0.0012	0.142479	no
XLOC_025279	XLOC_025279	ZDHHC2	chr8:17156326-17222732	Suff	Def	OK	18.4102	6.9659	-1.40212	0.378373	-1.63926	5e-05	0.0139442	yes
XLOC_005156	XLOC_005156	ST3GAL4-AS1	chr11:126303751-126355587	Suff	Def	OK	29.2296	11.0196	-1.40736	0.377001	-1.03547	0.00765	0.318281	no
XLOC_000356	XLOC_000356	YBX1	chr1:42682394-42702349	Suff	Def	OK	1428.45	536.864	-1.41183	0.375835	-0.237272	0.0251	0.533803	no
XLOC_009519	XLOC_009519	HP	chr16:72054608-72061056	Suff	Def	OK	13.9767	5.24319	-1.41451	0.375137	-1.52428	5e-05	0.0139442	yes
XLOC_008459	XLOC_008459	C15orf26	chr15:81134302-81149175	Suff	Def	OK	1.41843	0.530254	-1.41954	0.373831	-0.811222	0.0246	0.531537	no
XLOC_018626	XLOC_018626	TMEM158	chr3:45224463-45226322	Suff	Def	OK	9.2739	3.46043	-1.42223	0.373135	-0.917559	0.00995	0.355846	no
XLOC_021719	XLOC_021719	TSPO2	chr6:41042497-41044337	Suff	Def	OK	5.65556	2.10895	-1.42315	0.372897	-1.06817	0.0036	0.236599	no
XLOC_021967	XLOC_021967	AKAP7	chr6:131135685-131283535	Suff	Def	OK	4.15262	1.5446	-1.42679	0.371958	-1.11118	0.0126	0.386443	no
XLOC_012130	XLOC_012130	CFAP53	chr18:50227193-50266495	Suff	Def	OK	1.13366	0.419974	-1.43261	0.37046	-0.752384	0.03135	0.577495	no
XLOC_025819	XLOC_025819	LSM1	chr8:38163320-38213301	Suff	Def	OK	19.1634	7.0965	-1.43318	0.370314	-1.11228	0.0033	0.226135	no
XLOC_005142	XLOC_005142	VSIG2	chr11:124747473-124752213	Suff	Def	OK	0.820759	0.303926	-1.43324	0.370298	-0.688402	0.01675	0.439532	no
XLOC_006630	XLOC_006630	POLR1D	chr13:27620742-27667422	Suff	Def	OK	144.145	53.2411	-1.43691	0.369358	-0.802221	0.02895	0.573832	no
XLOC_027408	XLOC_027408	TSPAN7	chrX:38561477-38688918	Suff	Def	OK	2.06479	0.762121	-1.4379	0.369104	-1.01483	0.00185	0.183349	no
XLOC_011083	XLOC_011083	IFT20	chr17:28319094-28335489	Suff	Def	OK	14.9421	5.51075	-1.43906	0.368808	-1.18642	0.00205	0.189105	no
XLOC_000828	XLOC_000828	AQP10	chr1:154321115-154325325	Suff	Def	OK	4.22485	1.55814	-1.43908	0.368802	-0.906931	0.01095	0.370939	no
XLOC_021062	XLOC_021062	GLRX	chr5:95813848-95822873	Suff	Def	OK	73.1817	26.8937	-1.44421	0.367493	-1.23792	0.00365	0.236599	no
XLOC_024585	XLOC_024585	WDR60	chr7:158856577-158946192	Suff	Def	OK	6.79158	2.47002	-1.45922	0.36369	-1.05712	0.00265	0.209071	no
XLOC_007909	XLOC_007909	MLH3	chr14:75013763-75051532	Suff	Def	OK	3.67636	1.3366	-1.45971	0.363566	-1.32515	0.03495	0.602184	no
XLOC_014453	XLOC_014453	FKBP1B	chr2:24049713-24063680	Suff	Def	OK	12.612	4.58223	-1.46068	0.363322	-1.01204	0.0044	0.254902	no
XLOC_007414	XLOC_007414	CCDC176	chr14:74019355-74084493	Suff	Def	OK	5.89438	2.13528	-1.46492	0.362256	-1.35705	0.00435	0.253229	no
XLOC_000573	XLOC_000573	CCDC18	chr1:93180715-93278730	Suff	Def	OK	1.55191	0.562144	-1.46504	0.362225	-1.3482	0.00235	0.201294	no
XLOC_027611	XLOC_027611	SRPX2	chrX:100644165-100671299	Suff	Def	OK	0.742744	0.267483	-1.47342	0.360128	-0.816216	0.02155	0.498895	no
XLOC_020450	XLOC_020450	FAM81B	chr5:95391343-95450440	Suff	Def	OK	1.39407	0.501211	-1.47581	0.359531	-0.82005	0.02765	0.562952	no
XLOC_026278	XLOC_026278	CNTLN	chr9:17134990-17503923	Suff	Def	OK	0.825798	0.296545	-1.47754	0.359101	-0.938211	0.01605	0.429624	no
XLOC_021968	XLOC_021968	ARG1	chr6:131573203-131628239	Suff	Def	OK	13.2287	4.7485	-1.47813	0.358954	-0.952159	0.01	0.355846	no
XLOC_005057	XLOC_005057	TIMM8B	chr11:112074243-112086798	Suff	Def	OK	20.3452	7.24561	-1.48951	0.356133	-1.0443	0.0105	0.366613	no
XLOC_024886	XLOC_024886	FAM133B	chr7:92560757-92590394	Suff	Def	OK	10.7267	3.81598	-1.49108	0.355746	-1.30258	0.0033	0.226135	no
XLOC_025442	XLOC_025442	CSPP1	chr8:67064367-67196614	Suff	Def	OK	4.67545	1.66209	-1.4921	0.355495	-1.2987	0.00465	0.255793	no
XLOC_011415	XLOC_011415	MPO	chr17:58269855-58280935	Suff	Def	OK	4.05178	1.43792	-1.49457	0.354887	-1.23681	0.00065	0.097435	no
XLOC_005440	XLOC_005440	LOC100288798	chr12:46383675-46652579	Suff	Def	OK	3.99144	1.41014	-1.50107	0.353291	-0.844619	0.01175	0.384989	no
XLOC_025144	XLOC_025144	KCNH2	chr7:150944955-150978314	Suff	Def	OK	7.80308	2.75582	-1.50156	0.353171	-1.22993	0.0026	0.207861	no
XLOC_010238	XLOC_010238	TXNDC17	chr17:6578324-6651634	Suff	Def	OK	6.61634	2.30859	-1.51902	0.348923	-1.00977	0.012	0.385789	no
XLOC_008738	XLOC_008738	MNS1	chr15:56365423-56465137	Suff	Def	OK	0.975125	0.340083	-1.5197	0.348758	-0.967841	0.01575	0.426352	no
XLOC_015257	XLOC_015257	ID2-AS1	chr2:8670983-8681863	Suff	Def	OK	2.09712	0.729877	-1.52268	0.348039	-0.869883	0.02195	0.503297	no
XLOC_005979	XLOC_005979	YBX3	chr12:10699076-10723354	Suff	Def	OK	1231.01	426.815	-1.52816	0.346719	-0.285639	0.0142	0.413317	no
XLOC_004328	XLOC_004328	HMBS	chr11:119084876-119093549	Suff	Def	OK	47.0487	16.2698	-1.53195	0.34581	-1.1158	0.0329	0.590651	no
XLOC_001122	XLOC_001122	DYRK3	chr1:206635535-206649197	Suff	Def	OK	1.50931	0.52107	-1.53434	0.345237	-1.17064	0.00175	0.176353	no
XLOC_003515	XLOC_003515	COL17A1	chr10:104031287-104085880	Suff	Def	OK	0.856856	0.295481	-1.53599	0.344843	-0.419089	0.0141	0.412408	no
XLOC_016319	XLOC_016319	PFDN4	chr20:54207962-54219953	Suff	Def	OK	2.07979	0.716602	-1.5372	0.344554	-0.834768	0.0121	0.385789	no
XLOC_025656	XLOC_025656	TDRP	chr8:489789-545781	Suff	Def	OK	1.01509	0.349277	-1.53916	0.344086	-1.02844	0.0105	0.366613	no
XLOC_009564	XLOC_009564	ATP2C2	chr16:84368522-84464187	Suff	Def	OK	1.06604	0.366228	-1.54145	0.34354	-1.18018	0.00055	0.0879413	no
XLOC_006442	XLOC_006442	TESC	chr12:117038922-117099446	Suff	Def	OK	386.665	132.51	-1.54498	0.3427	-0.559675	0.0283	0.568465	no
XLOC_010564	XLOC_010564	RUNDC3A	chr17:44308558-44318670	Suff	Def	OK	88.4853	30.2698	-1.54756	0.342088	-1.04071	0.0193	0.476731	no
XLOC_018367	XLOC_018367	GPR160	chr3:170037946-170085395	Suff	Def	OK	20.631	7.0571	-1.54766	0.342064	-1.7701	5e-05	0.0139442	yes
XLOC_027024	XLOC_027024	HEMGN	chr9:97926790-97944915	Suff	Def	OK	21.7227	7.36714	-1.56003	0.339144	-1.46688	0.0001	0.023984	yes
XLOC_012321	XLOC_012321	PET100	chr19:7629784-7633748	Suff	Def	OK	143.395	48.5635	-1.56205	0.33867	-1.08743	0.00575	0.283761	no
XLOC_002499	XLOC_002499	HIST3H2A	chr1:228457363-228457859	Suff	Def	OK	31.8086	10.7268	-1.5682	0.337229	-0.984614	0.0054	0.275561	no
XLOC_014696	XLOC_014696	LINC00152	chr2:87455454-87521511	Suff	Def	OK	85.1109	28.6665	-1.56998	0.336813	-1.20187	0.0029	0.221281	no
XLOC_026654	XLOC_026654	C9orf171	chr9:132410195-132573319	Suff	Def	OK	0.891308	0.300006	-1.57093	0.336591	-0.785215	0.01775	0.448122	no
XLOC_011922	XLOC_011922	SLC14A1	chr18:45724122-45752520	Suff	Def	OK	19.1924	6.39791	-1.58486	0.333357	-1.41941	0.001	0.130348	no
XLOC_027064	XLOC_027064	TXN	chr9:110243811-110256640	Suff	Def	OK	130.677	43.5492	-1.58529	0.333258	-1.18985	0.0014	0.155452	no
XLOC_017228	XLOC_017228	SRRD	chr22:26483883-26512471	Suff	Def	OK	47.6117	15.8353	-1.58818	0.332591	-1.01234	0.01985	0.478238	no
XLOC_027702	XLOC_027702	AKAP14	chrX:119895972-119920716	Suff	Def	OK	1.54094	0.510434	-1.59402	0.331247	-0.787637	0.02475	0.532858	no
XLOC_014828	XLOC_014828	GYPC	chr2:126655934-126696675	Suff	Def	OK	2291.22	754.481	-1.60256	0.329292	-0.152723	0.01105	0.372224	no
XLOC_021172	XLOC_021172	NME5	chr5:138115171-138139443	Suff	Def	OK	2.01867	0.65973	-1.61346	0.326814	-1.04924	0.00695	0.30983	no
XLOC_010523	XLOC_010523	TTC25	chr17:41930622-41965650	Suff	Def	OK	3.10726	1.00672	-1.62598	0.32399	-1.33267	0.00015	0.0321214	yes
XLOC_012248	XLOC_012248	OAZ1	chr19:2269485-2273488	Suff	Def	OK	5898.07	1904.68	-1.63069	0.322934	-0.138278	0.0095	0.347041	no
XLOC_024390	XLOC_024390	CAV2	chr7:116499600-116508541	Suff	Def	OK	1.07039	0.344234	-1.63668	0.321596	-0.957199	0.0108	0.368985	no
XLOC_007957	XLOC_007957	NDUFB1	chr14:92116123-92121809	Suff	Def	OK	72.9106	23.3504	-1.64268	0.320261	-1.13387	0.00505	0.268517	no
XLOC_025377	XLOC_025377	C8orf4	chr8:40153467-40155308	Suff	Def	OK	1.19377	0.381761	-1.64478	0.319795	-0.957252	0.0136	0.405699	no
XLOC_026604	XLOC_026604	LCN2	chr9:128149452-128153455	Suff	Def	OK	194.847	62.2662	-1.64582	0.319565	-1.73779	5e-05	0.0139442	yes
XLOC_014789	XLOC_014789	ZC3H6	chr2:112275600-112340063	Suff	Def	OK	3.26764	1.03997	-1.65171	0.318263	-1.43147	0.00125	0.144135	no
XLOC_018685	XLOC_018685	GPX1	chr3:49357175-49358358	Suff	Def	OK	4189.15	1332.46	-1.65256	0.318075	-0.255001	0.0199	0.478238	no
XLOC_021976	XLOC_021976	RPS12	chr6:132814568-132817564	Suff	Def	OK	4873.93	1533.37	-1.66838	0.314606	-0.281208	0.0138	0.409628	no
XLOC_002377	XLOC_002377	CHI3L1	chr1:203178930-203186794	Suff	Def	OK	41.9467	13.0846	-1.68068	0.311936	-1.56831	5e-05	0.0139442	yes
XLOC_012073	XLOC_012073	CHST9	chr18:26852043-27185338	Suff	Def	OK	0.961495	0.297337	-1.69318	0.309245	-1.05285	0.01255	0.385896	no
XLOC_003409	XLOC_003409	NUTM2A-AS1	chr10:87238666-87343574	Suff	Def	OK	46.6744	14.4281	-1.69375	0.309122	-1.11078	0.0372	0.614466	no
XLOC_007061	XLOC_007061	COMMD6	chr13:75525213-75549439	Suff	Def	OK	13.815	4.26328	-1.6962	0.308598	-1.48247	5e-05	0.0139442	yes
XLOC_026942	XLOC_026942	PRUNE2	chr9:76611375-76906087	Suff	Def	OK	0.826911	0.25185	-1.71516	0.304569	-0.964047	0.00215	0.193856	no
XLOC_017239	XLOC_017239	EMID1	chr22:29205911-29259597	Suff	Def	OK	3.03506	0.91656	-1.72742	0.301992	-1.00957	0.0013	0.147072	no
XLOC_007397	XLOC_007397	RGS6	chr14:71932099-72566530	Suff	Def	OK	4.21238	1.25389	-1.74823	0.297667	-1.28545	0.0107	0.366613	no
XLOC_017380	XLOC_017380	PRR34-AS1	chr22:46050458-46058522	Suff	Def	OK	3.12001	0.928178	-1.74908	0.297491	-1.23501	0.0012	0.142479	no
XLOC_025678	XLOC_025678	DEFA3	chr8:7015868-7018294	Suff	Def	OK	159.861	47.552	-1.74924	0.297458	-1.03774	0.00485	0.263173	no
XLOC_003957	XLOC_003957	MS4A3	chr11:60056627-60071115	Suff	Def	OK	5.98704	1.77955	-1.75033	0.297234	-1.42688	0.00045	0.07495	no
XLOC_017567	XLOC_017567	PVALB	chr22:36800700-36819473	Suff	Def	OK	2.90537	0.862929	-1.75141	0.297011	-0.91683	0.00395	0.242915	no
XLOC_005031	XLOC_005031	CARD16	chr11:105041325-105045324	Suff	Def	OK	160.856	47.5285	-1.7589	0.295473	-1.08254	0.0114	0.379305	no
XLOC_025481	XLOC_025481	CA2	chr8:85438826-85481492	Suff	Def	OK	22.1536	6.52669	-1.76312	0.29461	-1.28305	0.00315	0.22352	no
XLOC_008534	XLOC_008534	LINC01578	chr15:92882842-92898747	Suff	Def	OK	83.6141	24.4517	-1.77381	0.292435	-1.48912	0.03945	0.629939	no
XLOC_003562	XLOC_003562	RPL21	chr10:120354660-120355223	Suff	Def	OK	9.64347	2.79353	-1.78746	0.289682	-1.15205	0.0009	0.121267	no
XLOC_019983	XLOC_019983	SNCA	chr4:89724098-89841991	Suff	Def	OK	597.095	172.374	-1.79242	0.288687	-0.684237	0.0106	0.366613	no
XLOC_017924	XLOC_017924	LOC729083	chr3:42708381-42773634	Suff	Def	OK	6.51847	1.88158	-1.79259	0.288653	-1.09078	0.00305	0.221281	no
XLOC_005329	XLOC_005329	CLEC4D	chr12:8513539-8522364	Suff	Def	OK	12.4783	3.57712	-1.80255	0.286667	-1.75021	0.0001	0.023984	yes
XLOC_018195	XLOC_018195	CSTA	chr3:122325163-122341968	Suff	Def	OK	102.641	29.3689	-1.80525	0.286131	-1.44608	0.00025	0.0475873	yes
XLOC_002911	XLOC_002911	IFIT1B	chr10:89378055-89385205	Suff	Def	OK	22.7319	6.46742	-1.81346	0.284508	-1.90698	5e-05	0.0139442	yes
XLOC_013522	XLOC_013522	BLVRB	chr19:40447783-40465818	Suff	Def	OK	1455.18	411.135	-1.82351	0.282533	-0.306062	0.00685	0.30983	no
XLOC_026545	XLOC_026545	ORM2	chr9:114329788-114333256	Suff	Def	OK	1.80358	0.509492	-1.82373	0.28249	-0.876956	0.0041	0.248319	no
XLOC_009057	XLOC_009057	DDX11L10	chr16:11554-14090	Suff	Def	OK	4.73549	1.33037	-1.83169	0.280935	-1.01269	0.0029	0.221281	no
XLOC_002500	XLOC_002500	BTNL10	chr1:228510358-228512288	Suff	Def	OK	1.72934	0.483387	-1.83897	0.279521	-0.935556	0.00265	0.209071	no
XLOC_016229	XLOC_016229	BPI	chr20:38304149-38337503	Suff	Def	OK	11.754	3.24828	-1.8554	0.276356	-1.71909	5e-05	0.0139442	yes
XLOC_008277	XLOC_008277	HYPK,SERF2	chr15:43746391-43802571	Suff	Def	OK	612.831	166.443	-1.88046	0.271597	-0.360911	0.0015	0.162054	no
XLOC_001703	XLOC_001703	PDZK1IP1	chr1:47183588-47190099	Suff	Def	OK	681.674	184.503	-1.88544	0.270661	-0.411132	0.0115	0.379912	no
XLOC_016704	XLOC_016704	ATP5E,SLMO2	chr20:59028677-59042846	Suff	Def	OK	1152.59	309.986	-1.8946	0.268948	-0.632176	0.01765	0.448122	no
XLOC_010801	XLOC_010801	C17orf99	chr17:78146352-78166283	Suff	Def	OK	1.42813	0.381481	-1.90445	0.267118	-0.982721	0.0025	0.205342	no
XLOC_002408	XLOC_002408	CTSE	chr1:206009263-206023909	Suff	Def	OK	4.0534	1.08113	-1.9066	0.26672	-1.74497	5e-05	0.0139442	yes
XLOC_024059	XLOC_024059	HOTAIRM1	chr7:27096093-27100258	Suff	Def	OK	26.4	7.00256	-1.91458	0.265249	-1.58787	0.0006	0.0922462	no
XLOC_007208	XLOC_007208	RNASE3	chr14:20891402-20892348	Suff	Def	OK	15.5901	4.10781	-1.92419	0.263488	-1.55413	5e-05	0.0139442	yes
XLOC_002084	XLOC_002084	S100A12	chr1:153373707-153375599	Suff	Def	OK	1687.17	441.341	-1.93464	0.261587	-0.771034	0.0297	0.577461	no
XLOC_001172	XLOC_001172	TGFB2	chr1:218344195-219173788	Suff	Def	OK	0.93694	0.243523	-1.9439	0.259913	-0.925752	0.0252	0.533919	no
XLOC_008768	XLOC_008768	RBPMS2	chr15:64739895-64775571	Suff	Def	OK	5.37869	1.39185	-1.95025	0.258771	-1.01861	0.00255	0.206619	no
XLOC_014743	XLOC_014743	RPL31	chr2:101002228-101151384	Suff	Def	OK	800.475	206.539	-1.95444	0.258021	-0.652073	0.0139	0.410021	no
XLOC_002856	XLOC_002856	RPS24	chr10:78033759-78056813	Suff	Def	OK	445.398	114.891	-1.95483	0.257951	-0.732024	0.0002	0.0399733	yes
XLOC_025940	XLOC_025940	CA1	chr8:85328228-85378154	Suff	Def	OK	255.895	64.5807	-1.98638	0.252371	-0.900393	0.01215	0.385789	no
XLOC_022429	XLOC_022429	RHAG	chr6:49605176-49636874	Suff	Def	OK	1.54573	0.388206	-1.99339	0.251148	-1.20932	0.0008	0.11421	no
XLOC_019612	XLOC_019612	LARP1B	chr4:128061265-128211143	Suff	Def	OK	6.25982	1.55017	-2.01369	0.247639	-1.57116	0.0039	0.242325	no
XLOC_006624	XLOC_006624	RPL21	chr13:27251554-27256565	Suff	Def	OK	3639.29	898.343	-2.01832	0.246845	-0.349734	0.00295	0.221281	no
XLOC_026823	XLOC_026823	BAG1	chr9:33252470-33264761	Suff	Def	OK	297.937	73.3634	-2.02188	0.246237	-0.447386	0.0049	0.263501	no
XLOC_008877	XLOC_008877	BCL2A1	chr15:79960889-79971301	Suff	Def	OK	100.365	24.3568	-2.04287	0.24268	-1.52609	0.01175	0.384989	no
XLOC_003559	XLOC_003559	RGS10	chr10:119499826-119542710	Suff	Def	OK	231.527	56.0718	-2.04584	0.242181	-0.796779	0.0295	0.577461	no
XLOC_005559	XLOC_005559	RPL41	chr12:56116589-56117832	Suff	Def	OK	5328.14	1273.98	-2.06429	0.239104	-0.348227	0.0013	0.147072	no
XLOC_026544	XLOC_026544	ORM1	chr9:114323022-114326479	Suff	Def	OK	27.7471	6.52264	-2.08881	0.235075	-2.06574	5e-05	0.0139442	yes
XLOC_014425	XLOC_014425	LINC00570	chr2:11393980-11403077	Suff	Def	OK	3.87768	0.911526	-2.08884	0.23507	-1.52965	5e-05	0.0139442	yes
XLOC_002987	XLOC_002987	DPCD	chr10:101588331-101609653	Suff	Def	OK	20.3346	4.75801	-2.09551	0.233985	-1.33121	0.0009	0.121267	no
XLOC_002206	XLOC_002206	ITLN1	chr1:160876539-160885170	Suff	Def	OK	18.8961	4.41501	-2.0976	0.233647	-1.8562	5e-05	0.0139442	yes
XLOC_017968	XLOC_017968	CAMP	chr3:48223346-48225491	Suff	Def	OK	79.1927	17.9512	-2.14128	0.226679	-2.35085	5e-05	0.0139442	yes
XLOC_012215	XLOC_012215	ELANE	chr19:852290-856246	Suff	Def	OK	21.7515	4.81741	-2.17479	0.221474	-1.58818	5e-05	0.0139442	yes
XLOC_027585	XLOC_027585	COX7B	chrX:77899463-77905384	Suff	Def	OK	71.7413	15.8692	-2.17657	0.221201	-1.36218	5e-05	0.0139442	yes
XLOC_022431	XLOC_022431	CRISP3	chr6:49727380-49744455	Suff	Def	OK	5.0775	1.12067	-2.17976	0.220712	-1.7322	5e-05	0.0139442	yes
XLOC_001133	XLOC_001133	CR1L	chr1:207645112-207723691	Suff	Def	OK	2.40674	0.517679	-2.21695	0.215096	-1.12269	0.0019	0.183748	no
XLOC_002378	XLOC_002378	CHIT1	chr1:203216078-203229732	Suff	Def	OK	2.06202	0.435022	-2.2449	0.210969	-1.38531	5e-05	0.0139442	yes
XLOC_005406	XLOC_005406	FGFR1OP2	chr12:26938371-26966648	Suff	Def	OK	112.957	23.7767	-2.24815	0.210494	-1.26471	0.00555	0.280825	no
XLOC_025941	XLOC_025941	CA3-AS1	chr8:85438826-85481492	Suff	Def	OK	6.0163	1.22391	-2.29738	0.203432	-0.48857	0.031	0.577461	no
XLOC_006991	XLOC_006991	TPT1	chr13:45333470-45341284	Suff	Def	OK	913.206	185.356	-2.30064	0.202973	-0.296641	0.0007	0.101137	no
XLOC_004371	XLOC_004371	CCDC15	chr11:124954120-125041491	Suff	Def	OK	1.13474	0.229575	-2.30532	0.202316	-1.55855	5e-05	0.0139442	yes
XLOC_005971	XLOC_005971	OLR1	chr12:10158299-10191804	Suff	Def	OK	1.15385	0.233041	-2.3078	0.201968	-1.28378	0.00195	0.187075	no
XLOC_019467	XLOC_019467	PF4V1	chr4:73853295-73854481	Suff	Def	OK	45.961	9.23815	-2.31474	0.200999	-1.54815	5e-05	0.0139442	yes
XLOC_007741	XLOC_007741	CTSG	chr14:24573517-24576260	Suff	Def	OK	9.29361	1.85815	-2.32238	0.199937	-1.72503	5e-05	0.0139442	yes
XLOC_020106	XLOC_020106	GYPA	chr4:144109302-144140786	Suff	Def	OK	1.76033	0.351181	-2.32556	0.199497	-1.44139	0.0001	0.023984	yes
XLOC_026528	XLOC_026528	DNAJC25,DNAJC25-GNG10,GNG10	chr9:111631351-111670246	Suff	Def	OK	313.837	62.5625	-2.32664	0.199348	-1.35378	0.0001	0.023984	yes
XLOC_004617	XLOC_004617	CCDC34	chr11:27338513-27363248	Suff	Def	OK	5.28443	1.05238	-2.32809	0.199148	-1.71056	5e-05	0.0139442	yes
XLOC_012494	XLOC_012494	UBA52	chr19:18571803-18577460	Suff	Def	OK	1929.17	378.475	-2.34971	0.196185	-0.159311	0.0053	0.272779	no
XLOC_015864	XLOC_015864	ALS2CR12	chr2:201288270-201357398	Suff	Def	OK	2.85941	0.550937	-2.37576	0.192675	-1.56983	0.0002	0.0399733	yes
XLOC_027519	XLOC_027519	PAGE2B	chrX:55075055-55078903	Suff	Def	OK	19.1668	3.67161	-2.38412	0.191562	-1.31421	5e-05	0.0139442	yes
XLOC_018635	XLOC_018635	LTF	chr3:46436004-46465142	Suff	Def	OK	68.8863	12.751	-2.43361	0.185102	-1.78535	5e-05	0.0139442	yes
XLOC_012213	XLOC_012213	AZU1	chr19:827830-832017	Suff	Def	OK	14.0198	2.58923	-2.43687	0.184684	-1.95554	5e-05	0.0139442	yes
XLOC_005505	XLOC_005505	PFDN5	chr12:53295450-53299451	Suff	Def	OK	641.954	118.02	-2.44344	0.183845	-0.863792	0.0001	0.023984	yes
XLOC_025925	XLOC_025925	HEY1	chr8:79764009-79767863	Suff	Def	OK	1.7066	0.310133	-2.46017	0.181725	-1.44868	0.0005	0.082137	no
XLOC_005967	XLOC_005967	CLEC1B	chr12:9993060-9999300	Suff	Def	OK	7.80521	1.40235	-2.47659	0.179669	-1.74064	5e-05	0.0139442	yes
XLOC_005017	XLOC_005017	MMP8	chr11:102711794-102724954	Suff	Def	OK	11.2376	1.99055	-2.49709	0.177134	-2.32689	5e-05	0.0139442	yes
XLOC_014704	XLOC_014704	ANKRD36BP2	chr2:88765901-88806595	Suff	Def	OK	1.20122	0.211192	-2.50787	0.175815	-1.32352	5e-05	0.0139442	yes
XLOC_006733	XLOC_006733	OLFM4	chr13:53028740-53052061	Suff	Def	OK	9.51161	1.64525	-2.53138	0.172973	-2.14881	5e-05	0.0139442	yes
XLOC_009924	XLOC_009924	LOC643802	chr16:53369361-53371129	Suff	Def	OK	8.81124	1.51474	-2.54027	0.171911	-1.75714	5e-05	0.0139442	yes
XLOC_025670	XLOC_025670	DEFA4	chr8:6935819-6938338	Suff	Def	OK	51.2581	8.75648	-2.54936	0.170831	-1.80149	5e-05	0.0139442	yes
XLOC_026300	XLOC_026300	TOPORS-AS1	chr9:32540543-32573184	Suff	Def	OK	44.0256	7.35208	-2.58212	0.166995	-0.808367	0.0204	0.487324	no
XLOC_009062	XLOC_009062	HBM	chr16:165973-166768	Suff	Def	OK	3353.72	546.205	-2.61825	0.162865	-0.666329	0.00125	0.144135	no
XLOC_018282	XLOC_018282	LOC100507291	chr3:139389802-139678043	Suff	Def	OK	0.939807	0.151883	-2.62941	0.16161	-0.594284	0.0231	0.515857	no
XLOC_022115	XLOC_022115	TUBB2A	chr6:3153665-3157549	Suff	Def	OK	183.676	29.3205	-2.64719	0.159631	-0.8527	0.00345	0.232429	no
XLOC_012214	XLOC_012214	PRTN3	chr19:840984-848175	Suff	Def	OK	6.90472	1.0722	-2.68701	0.155285	-1.75003	5e-05	0.0139442	yes
XLOC_023967	XLOC_023967	HRAT92	chr7:520390-525232	Suff	Def	OK	2.03528	0.299565	-2.76429	0.147186	-1.41041	5e-05	0.0139442	yes
XLOC_010592	XLOC_010592	MYL4	chr17:47209061-47223679	Suff	Def	OK	512.737	75.3609	-2.76633	0.146978	-0.63167	0.00035	0.0617235	no
XLOC_002085	XLOC_002085	S100A8	chr1:153390031-153391188	Suff	Def	OK	10801.2	1547.11	-2.80354	0.143235	-0.314472	5e-05	0.0139442	yes
XLOC_007482	XLOC_007482	IFI27	chr14:94110732-94116699	Suff	Def	OK	234.477	33.2175	-2.81943	0.141666	-1.42749	5e-05	0.0139442	yes
XLOC_016787	XLOC_016787	ABCC13	chr21:14273798-14301371	Suff	Def	OK	14.3963	1.99464	-2.8515	0.138552	-1.70082	5e-05	0.0139442	yes
XLOC_005964	XLOC_005964	CLEC2B	chr12:9852368-9869859	Suff	Def	OK	49.8368	6.42224	-2.95606	0.128866	-1.96266	0.025	0.533803	no
XLOC_025456	XLOC_025456	LY96	chr8:73991328-74029072	Suff	Def	OK	137.987	16.6995	-3.04666	0.121022	-1.69286	0.0036	0.236599	no
XLOC_017860	XLOC_017860	LOC101927854	chr3:24117153-24500011	Suff	Def	OK	12.3433	1.49136	-3.04903	0.120823	-1.64566	0.0269	0.556181	no
XLOC_000692	XLOC_000692	MAN1A2	chr1:117367462-117525698	Suff	Def	OK	30.3704	2.49997	-3.60268	0.0823162	-1.91299	0.0011	0.138855	no
XLOC_009061	XLOC_009061	HBZ	chr16:152854-154505	Suff	Def	OK	229.523	12.9979	-4.14229	0.05663	-1.188	0.0003	0.0545091	no
XLOC_004497	XLOC_004497	HBG2	chr11:5253190-5254781	Suff	Def	OK	23632.2	1182.8	-4.32047	0.0500506	-0.0145617	5e-05	0.0139442	yes
XLOC_000271	XLOC_000271	SERINC2	chr1:31409564-31434680	Suff	Def	OK	87.8219	2.71601	-5.01502	0.0309263	-1.62968	5e-05	0.0139442	yes
XLOC_004496	XLOC_004496	HBG1	chr11:5248271-5249857	Suff	Def	OK	8892.03	127.099	-6.12849	0.0142936	-0.255194	5e-05	0.0139442	yes

## Sheet: LOW vs high VDBP Upreg 
gene_id	gene	locus	sample_1	sample_2	status	High	Low	log2(fold_change)	Fold Change	test_stat	p_value	q_value	significant
XLOC_008893	AP3B2	chr15:82543200-82709908	High	Low	OK	0.307622	4.54855	3.88618	14.7862	2.29281	0.001	0.156382	no
XLOC_014406	RSAD2	chr2:6877664-6898232	High	Low	OK	4.79754	45.7754	3.25421	9.54146	1.58696	0.0429	0.996583	no
XLOC_015250	CMPK2	chr2:6840552-6866635	High	Low	OK	3.72699	21.7389	2.5442	5.83285	1.87781	5e-05	0.0204914	yes
XLOC_016444	SIGLEC1	chr20:3686969-3707128	High	Low	OK	0.60969	3.43446	2.49394	5.63314	2.0334	5e-05	0.0204914	yes
XLOC_019521	HERC5	chr4:88457116-88506168	High	Low	OK	5.8029	30.9638	2.41574	5.33593	1.72803	5e-05	0.0204914	yes
XLOC_000533	IFI44L	chr1:78620381-78646145	High	Low	OK	1.94208	9.52113	2.29353	4.90254	1.53016	5e-05	0.0204914	yes
XLOC_002910	IFIT3	chr10:89327818-89340968	High	Low	OK	37.6805	171.608	2.18722	4.55427	1.01386	0.0027	0.283978	no
XLOC_007482	IFI27	chr14:94110732-94116699	High	Low	OK	62.8969	274.795	2.12729	4.36896	0.909612	5e-05	0.0204914	yes
XLOC_006468	OASL	chr12:121020291-121039242	High	Low	OK	13.5441	56.8589	2.06973	4.19808	1.60833	0.0001	0.0360152	yes
XLOC_017143	USP18	chr22:18149990-18177395	High	Low	OK	1.47131	6.1721	2.06866	4.19497	1.63402	5e-05	0.0204914	yes
XLOC_022352	ETV7	chr6:36354220-36387800	High	Low	OK	1.27056	5.1619	2.02244	4.0627	1.54295	0.00095	0.150543	no
XLOC_005770	OAS1	chr12:112906933-112919907	High	Low	OK	25.102	100.626	2.00313	4.00869	1.28146	0.01775	0.715114	no
XLOC_025612	LY6E	chr8:143018484-143022410	High	Low	OK	167.461	616.981	1.8814	3.68432	0.576605	0.0017	0.219614	no
XLOC_000534	IFI44	chr1:78649791-78664078	High	Low	OK	7.11653	24.6745	1.79377	3.4672	1.49461	5e-05	0.0204914	yes
XLOC_022306	HLA-DRB5	chr6:32517376-32530229	High	Low	OK	15.8215	51.5693	1.70463	3.25945	1.09355	0.002	0.245052	no
XLOC_009975	EXOC3L1	chr16:67184378-67190204	High	Low	OK	0.281745	0.915816	1.70067	3.25052	1.0196	0.00585	0.416331	no
XLOC_004827	BATF2	chr11:64987944-64997045	High	Low	OK	2.67019	8.38428	1.65074	3.13995	1.37687	0.00025	0.0645924	no
XLOC_006979	EPSTI1	chr13:42886387-42992271	High	Low	OK	7.37206	22.2158	1.59145	3.01352	1.18133	0.0049	0.376108	no
XLOC_005299	GPR162	chr12:6821796-6827418	High	Low	OK	4.04043	11.8966	1.55797	2.94439	1.09374	0.0225	0.798246	no
XLOC_005772	OAS2	chr12:112978468-113011723	High	Low	OK	11.8945	34.4622	1.53472	2.89732	1.14403	0.00015	0.0434817	yes
XLOC_010242	XAF1	chr17:6755836-6775645	High	Low	OK	9.03836	25.807	1.51363	2.85528	1.21266	0.0161	0.686642	no
XLOC_019095	LAMP3	chr3:183122214-183162879	High	Low	OK	0.434075	1.13257	1.38359	2.60917	1.07716	0.00165	0.219614	no
XLOC_007657	TMEM121	chr14:105526615-105530202	High	Low	OK	0.759617	1.90339	1.32523	2.50573	0.913748	0.02125	0.778925	no
XLOC_010548	IFI35	chr17:43006724-43014459	High	Low	OK	27.9452	68.5178	1.29388	2.45187	1.34946	0.0003	0.0742813	no
XLOC_014813	MARCO	chr2:118942168-118994660	High	Low	OK	2.30796	5.40123	1.22667	2.34026	1.09016	0.00175	0.221263	no
XLOC_027802	PNMA6A	chrX:153072413-153075019	High	Low	OK	0.290249	0.676026	1.21979	2.32913	0.696202	0.0223	0.798246	no
XLOC_003932	SERPING1	chr11:57597553-57614853	High	Low	OK	8.78755	20.4623	1.21944	2.32856	0.895024	0.0203	0.763498	no
XLOC_016885	ABCG1	chr21:42199688-42297244	High	Low	OK	5.19672	12.0227	1.21009	2.31352	1.44499	5e-05	0.0204914	yes
XLOC_002998	TMEM180	chr10:102461412-102477045	High	Low	OK	2.87749	6.65548	1.20973	2.31294	1.13691	0.0017	0.219614	no
XLOC_025763	NKX3-1	chr8:23678692-23682937	High	Low	OK	0.557892	1.27521	1.19268	2.28577	0.790975	0.0433	0.997327	no
XLOC_016694	ZBP1	chr20:57603845-57620576	High	Low	OK	11.0347	24.4158	1.14577	2.21264	1.21476	0.0006	0.11319	no
XLOC_017972	ATRIP,TREX1	chr3:48446709-48467645	High	Low	OK	11.972	26.2616	1.13329	2.19358	1.31738	0.00035	0.0815637	no
XLOC_025093	PARP12	chr7:140023743-140063721	High	Low	OK	10.0979	22.0376	1.12592	2.18241	1.24502	0.0005	0.104254	no
XLOC_019329	LAP3	chr4:17577303-17607967	High	Low	OK	22.7526	49.6192	1.12487	2.18082	1.12688	0.0011	0.165487	no
XLOC_001324	HES4	chr1:998961-1000172	High	Low	OK	4.31492	9.39139	1.122	2.17648	0.871355	0.01295	0.618115	no
XLOC_011965	ZCCHC2	chr18:62523424-62586743	High	Low	OK	4.14647	8.97846	1.11458	2.16532	1.16443	0.00125	0.185703	no
XLOC_002165	FCRL5	chr1:157513376-157552520	High	Low	OK	1.24395	2.68508	1.11003	2.1585	1.17489	0.0006	0.11319	no
XLOC_004427	IRF7	chr11:612554-615999	High	Low	OK	41.3715	88.1839	1.09188	2.13152	0.933344	0.01425	0.643584	no
XLOC_007636	TDRD9	chr14:103928479-104052667	High	Low	OK	0.668144	1.41767	1.08529	2.1218	0.860327	0.01435	0.643584	no
XLOC_022308	HLA-DRB1	chr6:32578769-32589836	High	Low	OK	83.738	175.961	1.0713	2.10133	1.01221	0.0035	0.319981	no
XLOC_011259	DHX58	chr17:42101405-42112733	High	Low	OK	4.78754	10.033	1.06739	2.09564	1.28695	0.00025	0.0645924	no
XLOC_011252	JUP	chr17:41754606-41786712	High	Low	OK	5.1037	10.407	1.02794	2.03911	1.1488	0.0004	0.0896981	no
XLOC_016733	HELZ2	chr20:63558085-63574239	High	Low	OK	10.928	22.1701	1.02059	2.02875	0.923483	0.01415	0.643584	no
XLOC_020154	DDX60	chr4:168216290-168318807	High	Low	OK	2.61614	5.28824	1.01535	2.02139	1.15565	0.00095	0.150543	no
XLOC_017170	AIFM3	chr22:20965129-20981360	High	Low	OK	1.17062	2.35345	1.0075	2.01042	0.891494	0.0295	0.88179	no
XLOC_026710	PTGDS	chr9:136977503-136981742	High	Low	OK	7.44099	14.8925	1.00102	2.00141	0.967575	0.0077	0.469305	no
XLOC_017253	TCN2	chr22:30607082-30627060	High	Low	OK	2.67102	5.11987	0.938717	1.91682	1.02483	0.0033	0.30641	no
XLOC_013350	BST2	chr19:17402938-17405648	High	Low	OK	88.0025	167.835	0.931425	1.90716	0.923513	0.0055	0.401028	no
XLOC_022118	SLC22A23	chr6:3268973-3456559	High	Low	OK	2.12216	4.01649	0.920399	1.89264	0.736323	0.03745	0.958102	no
XLOC_004719	UBE2L6	chr11:57551654-57568330	High	Low	OK	99.7021	187.892	0.914204	1.88453	0.731899	0.03245	0.910996	no
XLOC_026816	DDX58	chr9:32455301-32526324	High	Low	OK	8.19495	15.1797	0.889341	1.85233	0.942868	0.01235	0.599081	no
XLOC_003664	TNNT3	chr11:1919568-1938706	High	Low	OK	0.75601	1.39904	0.887962	1.85056	0.653293	0.0496	0.999518	no
XLOC_008406	PML	chr15:73994672-74047814	High	Low	OK	14.5849	26.8592	0.880948	1.84159	1.00311	0.0092	0.518209	no
XLOC_018305	CPA3	chr3:148865255-148897085	High	Low	OK	1.33437	2.44397	0.873065	1.83155	0.677742	0.04155	0.983709	no
XLOC_006234	STAC3	chr12:57243454-57251193	High	Low	OK	4.01827	7.34716	0.870612	1.82844	0.962779	0.0079	0.471817	no
XLOC_026140	PARP10	chr8:143977151-143986467	High	Low	OK	32.3146	59.0718	0.870281	1.82802	0.875473	0.009	0.511794	no
XLOC_001832	GBP1	chr1:89052303-89065360	High	Low	OK	16.8911	30.7418	0.86394	1.82	0.893562	0.0077	0.469305	no
XLOC_014605	LOC729348	chr2:66383305-66392446	High	Low	OK	1.27643	2.31571	0.859346	1.81422	0.68981	0.046	0.999518	no
XLOC_015024	SPATS2L	chr2:200305880-200482263	High	Low	OK	1.04891	1.89446	0.852899	1.80613	0.842906	0.0181	0.717062	no
XLOC_009407	MT2A	chr16:56608565-56609497	High	Low	OK	166.439	300.412	0.851947	1.80494	0.669875	0.03835	0.959557	no
XLOC_011572	LGALS3BP	chr17:78971252-78979979	High	Low	OK	7.70165	13.8973	0.851562	1.80445	1.07713	0.0018	0.225189	no
XLOC_000190	C1QA	chr1:22636624-22639682	High	Low	OK	4.27022	7.68104	0.84699	1.79874	0.895082	0.0085	0.493285	no
XLOC_016879	MX2	chr21:41362022-41408942	High	Low	OK	48.4475	86.7532	0.840493	1.79066	0.732223	0.0337	0.924999	no
XLOC_015748	IFIH1	chr2:162267078-162318708	High	Low	OK	6.37704	11.3704	0.83432	1.78302	0.980018	0.0052	0.383863	no
XLOC_027238	CARD9	chr9:136363955-136373681	High	Low	OK	6.31964	11.2501	0.832019	1.78017	1.05987	0.00205	0.246104	no
XLOC_015097	GPBAR1	chr2:218261014-218263859	High	Low	OK	17.853	31.7142	0.828963	1.77641	1.02072	0.0038	0.327268	no
XLOC_017573	SSTR3	chr22:37204236-37212376	High	Low	OK	1.11199	1.97489	0.828622	1.77599	0.807967	0.0486	0.999518	no
XLOC_017950	CCR3	chr3:46242380-46266706	High	Low	OK	9.87208	17.4581	0.822466	1.76843	1.01338	0.00205	0.246104	no
XLOC_008431	ISL2	chr15:76336723-76342475	High	Low	OK	1.89185	3.34218	0.820994	1.76662	0.730112	0.02655	0.857464	no
XLOC_013569	CADM4	chr19:43622369-43639839	High	Low	OK	1.60991	2.83778	0.817781	1.76269	0.763256	0.0294	0.88179	no
XLOC_018200	PARP14	chr3:122680824-122730840	High	Low	OK	10.87	19.1416	0.816364	1.76096	0.844152	0.01685	0.692949	no
XLOC_002913	IFIT5	chr10:89414567-89421002	High	Low	OK	6.86006	11.9169	0.796713	1.73714	0.859948	0.01805	0.717062	no
XLOC_019520	HERC6	chr4:88378738-88443097	High	Low	OK	2.68419	4.65284	0.793626	1.73343	0.934812	0.00655	0.444124	no
XLOC_012993	NLRP2	chr19:54965283-55001142	High	Low	OK	1.17458	2.03253	0.791139	1.73044	0.756675	0.02655	0.857464	no
XLOC_013635	KPTN	chr19:47475140-47484264	High	Low	OK	2.42498	4.1551	0.77691	1.71346	0.714095	0.0375	0.958102	no
XLOC_012453	HSH2D	chr19:16134027-16158573	High	Low	OK	37.3038	63.7331	0.772723	1.70849	0.75241	0.03165	0.903488	no
XLOC_019749	SPON2	chr4:1166932-1208962	High	Low	OK	20.0728	34.1104	0.76497	1.69933	0.95092	0.00655	0.444124	no
XLOC_024599	MAD1L1	chr7:1815791-2232948	High	Low	OK	21.2643	36.0096	0.75995	1.69343	0.867317	0.0163	0.686642	no
XLOC_022398	PEX6	chr6:42960761-42979243	High	Low	OK	7.90739	13.3807	0.758882	1.69218	0.988868	0.003	0.294669	no
XLOC_006213	STAT2	chr12:56341597-56360253	High	Low	OK	16.2299	27.3728	0.754087	1.68656	0.817284	0.0213	0.778925	no
XLOC_018441	RTP4	chr3:187368379-187371581	High	Low	OK	5.80539	9.77518	0.751729	1.68381	0.764122	0.0257	0.85082	no
XLOC_004056	TIGD3	chr11:65354810-65357611	High	Low	OK	6.32427	10.6167	0.747365	1.67872	0.871042	0.011	0.570895	no
XLOC_000952	MPZL1	chr1:167721949-167791919	High	Low	OK	13.8268	23.2105	0.747305	1.67865	0.846127	0.0304	0.889911	no
XLOC_007250	IRF9	chr14:24161212-24166566	High	Low	OK	58.0196	97.1944	0.744334	1.6752	0.732292	0.0358	0.955512	no
XLOC_015110	CYP27A1	chr2:218781748-218815293	High	Low	OK	20.0906	33.637	0.743526	1.67426	0.875521	0.0097	0.533725	no
XLOC_003009	NEURL1	chr10:103479602-103592552	High	Low	OK	1.56239	2.61085	0.74076	1.67106	0.772614	0.0237	0.821208	no
XLOC_000640	CSF1	chr1:109910610-109930994	High	Low	OK	2.269	3.7543	0.726488	1.65461	0.88347	0.0107	0.565198	no
XLOC_004884	UNC93B1	chr11:67991099-68004125	High	Low	OK	66.0495	109.141	0.724577	1.65242	0.719953	0.02565	0.85082	no
XLOC_017678	MLC1	chr22:50059390-50085929	High	Low	OK	2.70212	4.4573	0.722076	1.64955	0.845944	0.01695	0.694658	no
XLOC_015668	LIMS2	chr2:127638420-127681786	High	Low	OK	2.27518	3.75205	0.721697	1.64912	0.706946	0.0464	0.999518	no
XLOC_017280	HMOX1	chr22:35381066-35394214	High	Low	OK	31.9935	52.7379	0.721063	1.6484	0.854921	0.0137	0.640495	no
XLOC_015211	GPR35	chr2:240605407-240631259	High	Low	OK	3.66543	6.01854	0.715432	1.64197	0.770943	0.033	0.912105	no
XLOC_004372	SLC37A2	chr11:125063116-125090516	High	Low	OK	5.13719	8.43249	0.71498	1.64146	0.857987	0.0124	0.599081	no
XLOC_015354	EIF2AK2	chr2:37105140-37157047	High	Low	OK	4.49837	7.37117	0.712491	1.63863	0.840978	0.01975	0.752336	no
XLOC_000185	LINC00339	chr1:22023993-22031224	High	Low	OK	4.50587	7.34911	0.705765	1.63101	0.690769	0.04815	0.999518	no
XLOC_009930	CES1	chr16:55802851-55833163	High	Low	OK	3.49288	5.65759	0.695773	1.61975	0.705066	0.0449	0.999518	no
XLOC_021450	FAM50B	chr6:3849397-3851317	High	Low	OK	4.012	6.4941	0.694809	1.61867	0.730994	0.03525	0.951339	no
XLOC_003990	DAGLA	chr11:61680432-61747002	High	Low	OK	0.48315	0.781977	0.694656	1.6185	0.641444	0.0479	0.999518	no
XLOC_001646	MYCL	chr1:39895423-39902015	High	Low	OK	5.02757	8.10271	0.688543	1.61166	0.866371	0.0102	0.546068	no
XLOC_011512	CD300C	chr17:74541065-74546171	High	Low	OK	6.2085	9.98178	0.685052	1.60776	0.833814	0.00955	0.532872	no
XLOC_017285	APOL1	chr22:36253070-36267531	High	Low	OK	10.4763	16.7599	0.677883	1.59979	0.841412	0.01485	0.656105	no
XLOC_000094	FBXO6	chr1:11664092-11674352	High	Low	OK	10.331	16.4912	0.67471	1.59628	0.79104	0.0174	0.709855	no
XLOC_025555	NOV	chr8:119416311-119424438	High	Low	OK	2.46138	3.92106	0.671776	1.59303	0.707914	0.0363	0.955512	no
XLOC_000667	MOV10	chr1:112674311-112700746	High	Low	OK	6.53617	10.4117	0.671694	1.59294	0.87821	0.0112	0.573759	no
XLOC_010615	ABI3	chr17:49206233-49223225	High	Low	OK	20.1733	32.1042	0.670314	1.59142	0.789696	0.01975	0.752336	no
XLOC_024697	CPVL	chr7:28979966-29146537	High	Low	OK	44.8422	70.7963	0.658817	1.57879	0.746587	0.02565	0.85082	no
XLOC_004460	CDKN1C	chr11:2883217-2885765	High	Low	OK	14.1653	22.3551	0.658244	1.57816	0.768965	0.02385	0.821615	no
XLOC_016126	RIN2	chr20:19886520-20002459	High	Low	OK	1.66526	2.6189	0.653212	1.57267	0.762681	0.0246	0.828246	no
XLOC_013499	LRFN1	chr19:39306816-39315336	High	Low	OK	10.8427	17.0284	0.651222	1.5705	0.845079	0.012	0.591784	no
XLOC_023964	FAM20C	chr7:192968-260774	High	Low	OK	2.41337	3.76845	0.642924	1.56149	0.693863	0.04625	0.999518	no
XLOC_018924	GATA2	chr3:128479421-128503207	High	Low	OK	2.93166	4.56168	0.637851	1.55601	0.72268	0.0403	0.9673	no
XLOC_004854	RIN1	chr11:66332070-66336529	High	Low	OK	2.49793	3.86549	0.62992	1.54748	0.71206	0.03915	0.964278	no
XLOC_024432	IRF5	chr7:128937936-128950042	High	Low	OK	14.1897	21.9568	0.629829	1.54738	0.770353	0.0292	0.88179	no
XLOC_017384	TTC38	chr22:46267963-46294008	High	Low	OK	10.2447	15.8472	0.629349	1.54687	0.777141	0.01535	0.673191	no
XLOC_017283	APOL6	chr22:35648376-35668409	High	Low	OK	7.05324	10.8426	0.620356	1.53725	0.713115	0.0349	0.949168	no
XLOC_027002	FBP1	chr9:94603138-94640249	High	Low	OK	15.2	23.3319	0.618236	1.535	0.780921	0.01805	0.717062	no
XLOC_024495	EPHB6	chr7:142855013-142871093	High	Low	OK	5.71011	8.75395	0.616415	1.53306	0.789977	0.02015	0.760263	no
XLOC_012864	SPIB	chr19:50418937-50431052	High	Low	OK	5.24845	7.98729	0.605815	1.52184	0.763056	0.0299	0.88179	no
XLOC_001472	AKR7A2	chr1:19302707-19312146	High	Low	OK	8.29193	12.6075	0.604503	1.52045	0.774454	0.0194	0.748601	no
XLOC_011059	GRAP	chr17:18950675-19047023	High	Low	OK	13.6669	20.7785	0.604404	1.52035	0.749691	0.02855	0.879059	no
XLOC_027208	SLC2A6	chr9:133471093-133479154	High	Low	OK	8.84342	13.3836	0.597796	1.5134	0.75917	0.03425	0.935773	no
XLOC_026633	TOR1B	chr9:129803152-129811281	High	Low	OK	9.57788	14.4863	0.596909	1.51247	0.717209	0.0325	0.910996	no
XLOC_011511	CD300LB	chr17:74521173-74531474	High	Low	OK	17.3061	26.1134	0.593514	1.50892	0.760941	0.0215	0.783827	no
XLOC_015148	SP140L	chr2:230327178-230403730	High	Low	OK	4.95169	7.46894	0.592984	1.50836	0.756946	0.0281	0.876712	no
XLOC_007647	PLD4	chr14:104924815-104933236	High	Low	OK	8.83288	13.2504	0.585081	1.50012	0.750997	0.03295	0.912105	no

## Sheet: Low vs high VDBP downreg
test_id	gene_id	gene	locus	sample_1	sample_2	status	High	Low	log2(fold_change)	Fold Change	test_stat	p_value	q_value
XLOC_000420	CMPK1	chr1:47333796-47378839	High	Low	OK	24.8945	16.9176	-0.557297	0.679574	-0.768073	0.0358	0.955512	no
XLOC_006636	POMP	chr13:28659003-28678956	High	Low	OK	23.3933	15.8307	-0.563372	0.676719	-0.745772	0.03665	0.957042	no
XLOC_025855	LYPLA1	chr8:54046366-54102017	High	Low	OK	18.1178	12.2596	-0.563493	0.676662	-0.809664	0.033	0.912105	no
XLOC_024105	STARD3NL	chr7:38178205-38230671	High	Low	OK	13.2253	8.94385	-0.564327	0.676271	-0.717325	0.03615	0.955512	no
XLOC_002256	F5	chr1:169511953-169586531	High	Low	OK	3.26475	2.20243	-0.567875	0.67461	-0.709652	0.0336	0.924389	no
XLOC_026529	UGCG	chr9:111896765-111935374	High	Low	OK	8.1302	5.46935	-0.571921	0.67272	-0.785336	0.0246	0.828246	no
XLOC_027113	STOM	chr9:121338987-121370304	High	Low	OK	35.2244	23.696	-0.571931	0.672716	-0.72782	0.04095	0.975332	no
XLOC_011899	RNF138	chr18:32091854-32131561	High	Low	OK	10.888	7.30421	-0.575945	0.670847	-0.833936	0.04025	0.9673	no
XLOC_021036	TMEM167A	chr5:83052845-83077453	High	Low	OK	15.6073	10.4531	-0.578294	0.669755	-0.806179	0.0317	0.903488	no
XLOC_016902	TRPM2	chr21:44353600-44443081	High	Low	OK	4.48725	3.00529	-0.578329	0.669739	-0.742567	0.03105	0.897881	no
XLOC_018132	ALCAM	chr3:105366712-105576913	High	Low	OK	3.73327	2.49584	-0.580918	0.668538	-0.742703	0.0377	0.958102	no
XLOC_004232	ANKRD49	chr11:94493986-94499578	High	Low	OK	5.72982	3.80865	-0.589209	0.664707	-0.690157	0.04775	0.999518	no
XLOC_025914	UBE2W	chr8:73780096-73878910	High	Low	OK	5.87606	3.89914	-0.591693	0.663564	-0.744364	0.0365	0.955512	no
XLOC_014774	LIMS1	chr2:108534354-108687246	High	Low	OK	14.2556	9.40627	-0.599839	0.659828	-0.790847	0.0401	0.9673	no
XLOC_005426	FGD4	chr12:32485971-32646051	High	Low	OK	2.40712	1.58729	-0.600744	0.659414	-0.790199	0.02745	0.876712	no
XLOC_006322	GALNT4,POC1B,POC1B-GALNT4	chr12:89419720-89526262	High	Low	OK	10.0146	6.59997	-0.601576	0.659034	-0.811861	0.0401	0.9673	no
XLOC_011604	ARL16	chr17:81681193-81683924	High	Low	OK	6.49844	4.27374	-0.604594	0.657656	-0.627725	0.049	0.999518	no
XLOC_024049	CCDC126	chr7:23597378-23644708	High	Low	OK	3.48855	2.28599	-0.609806	0.655285	-0.671785	0.0486	0.999518	no
XLOC_001949	CD58	chr1:116514533-116571093	High	Low	OK	16.3276	10.6984	-0.609912	0.655237	-0.777076	0.0373	0.958102	no
XLOC_018369	SKIL	chr3:170357684-170396849	High	Low	OK	2.99605	1.96289	-0.610084	0.655159	-0.826428	0.03815	0.958589	no
XLOC_006050	ERGIC2	chr12:29340645-29381210	High	Low	OK	11.8008	7.72996	-0.61035	0.655038	-0.805261	0.0276	0.876712	no
XLOC_013601	SNRPD2	chr19:45687453-45692185	High	Low	OK	77.032	50.4539	-0.610493	0.654973	-0.730935	0.0261	0.856902	no
XLOC_007281	PSMA6	chr14:35278557-35317479	High	Low	OK	35.9161	23.3279	-0.622575	0.649511	-0.763725	0.026	0.856902	no
XLOC_021984	TBPL1	chr6:133952169-133987500	High	Low	OK	15.3552	9.97094	-0.622927	0.649352	-0.774626	0.0276	0.876712	no
XLOC_021351	ZNF354A	chr5:178711520-178730702	High	Low	OK	3.91169	2.53342	-0.626708	0.647653	-0.73138	0.03315	0.914125	no
XLOC_022488	COX7A2	chr6:75237674-75243928	High	Low	OK	70.5509	45.6398	-0.628371	0.646906	-0.74406	0.0365	0.955512	no
XLOC_021475	TMEM14B	chr6:10747758-10759773	High	Low	OK	32.4554	20.959	-0.63089	0.645778	-0.822987	0.01795	0.717062	no
XLOC_025455	TMEM70	chr8:73976141-73982783	High	Low	OK	8.44739	5.45286	-0.631493	0.645508	-0.737668	0.04105	0.975759	no
XLOC_004559	RNF141	chr11:10511677-10541227	High	Low	OK	21.1448	13.5896	-0.637795	0.642694	-0.8319	0.03295	0.912105	no
XLOC_020988	NAIP	chr5:70968482-71025114	High	Low	OK	11.5265	7.38856	-0.641587	0.641007	-0.781461	0.0246	0.828246	no
XLOC_007272	ARHGAP5	chr14:32077288-32159728	High	Low	OK	1.18874	0.761375	-0.642752	0.64049	-0.775145	0.02955	0.88179	no
XLOC_020972	SREK1IP1	chr5:64690307-64768669	High	Low	OK	2.25879	1.4432	-0.646277	0.638927	-0.823553	0.02835	0.876712	no
XLOC_005444	TMEM106C	chr12:47963546-47968878	High	Low	OK	6.72173	4.29204	-0.647171	0.638531	-0.697364	0.0458	0.999518	no
XLOC_020002	LAMTOR3	chr4:99878337-99894546	High	Low	OK	7.14584	4.56036	-0.647956	0.638184	-0.872103	0.0299	0.88179	no
XLOC_004301	REXO2	chr11:114439385-114450278	High	Low	OK	15.6337	9.96898	-0.64914	0.63766	-0.774561	0.02	0.757006	no
XLOC_018363	MYNN	chr3:169773064-169789716	High	Low	OK	2.83643	1.8082	-0.649521	0.637492	-0.808732	0.03395	0.929714	no
XLOC_018479	PIGX	chr3:196712373-196736005	High	Low	OK	11.3618	7.23203	-0.651722	0.63652	-0.890677	0.01405	0.643584	no
XLOC_015870	SUMO1	chr2:202206179-202238599	High	Low	OK	37.3659	23.7823	-0.651832	0.636472	-0.826641	0.0279	0.876712	no
XLOC_020345	GAPT	chr5:58491434-58496358	High	Low	OK	21.2917	13.5515	-0.65184	0.636468	-0.818716	0.0327	0.912105	no
XLOC_019172	CEP19	chr3:196706276-196712294	High	Low	OK	15.1002	9.6011	-0.6533	0.635824	-0.712422	0.0422	0.993162	no
XLOC_020668	SMIM3	chr5:150777945-150796736	High	Low	OK	7.63118	4.85019	-0.653866	0.635575	-0.66419	0.04395	0.999111	no
XLOC_002333	PTGS2	chr1:186671811-186680427	High	Low	OK	7.39593	4.68846	-0.657618	0.633924	-0.839449	0.0243	0.827523	no
XLOC_016267	PI3	chr20:45174898-45176544	High	Low	OK	405.949	257.297	-0.657862	0.633817	-0.617612	0.0459	0.999518	no
XLOC_001635	GJA9,MYCBP	chr1:38862489-38881626	High	Low	OK	13.8752	8.7753	-0.660988	0.632445	-0.924562	0.0112	0.573759	no
XLOC_000517	RABGGTB	chr1:75786193-75795090	High	Low	OK	8.42248	5.31202	-0.664986	0.630695	-0.781987	0.035	0.949715	no
XLOC_003128	IDI1	chr10:1018906-1049121	High	Low	OK	21.4497	13.4865	-0.669442	0.62875	-0.849789	0.01665	0.689165	no
XLOC_018791	EIF4E3	chr3:71679288-71755177	High	Low	OK	16.9373	10.6428	-0.670333	0.628362	-0.808944	0.04445	0.999518	no
XLOC_016677	ATP9A	chr20:51596774-51768411	High	Low	OK	1.00932	0.633687	-0.671545	0.627834	-0.679821	0.0463	0.999518	no
XLOC_018140	DZIP3	chr3:108549870-108694846	High	Low	OK	1.9598	1.22511	-0.677794	0.62512	-0.760691	0.0409	0.975332	no
XLOC_021769	ENPP4	chr6:46129963-46146699	High	Low	OK	1.89079	1.17787	-0.682809	0.622951	-0.751361	0.03185	0.905592	no
XLOC_005309	C12orf57	chr12:6943437-6946003	High	Low	OK	92.0161	57.2929	-0.683532	0.622639	-0.870969	0.0126	0.603835	no
XLOC_015002	C2orf88	chr2:190137759-190203484	High	Low	OK	3.88061	2.41547	-0.683978	0.622447	-0.787911	0.0353	0.951339	no
XLOC_005670	NUDT4	chr12:93377922-93403248	High	Low	OK	11.369	7.07286	-0.684738	0.622119	-0.848497	0.02225	0.798246	no
XLOC_006676	RGCC	chr13:41457405-41470877	High	Low	OK	33.0897	20.5687	-0.685931	0.621605	-0.667542	0.0292	0.88179	no
XLOC_027537	YIPF6	chrX:68498781-68537285	High	Low	OK	4.5291	2.80861	-0.689365	0.620127	-0.945832	0.0116	0.579332	no
XLOC_022650	PERP	chr6:138088504-138107523	High	Low	OK	2.62646	1.62609	-0.691714	0.619118	-0.742009	0.038	0.958102	no
XLOC_024056	SNX10	chr7:26291894-26374329	High	Low	OK	41.1293	25.3764	-0.696679	0.616991	-0.929599	0.02205	0.796548	no
XLOC_026544	ORM1	chr9:114323022-114326479	High	Low	OK	19.5435	12.0143	-0.701929	0.61475	-0.628335	0.0352	0.951339	no
XLOC_005324	CLEC4A	chr12:8123631-8138607	High	Low	OK	46.9782	28.8772	-0.702059	0.614694	-0.797814	0.03845	0.960038	no
XLOC_009623	FAM157C	chr16:90102263-90177606	High	Low	OK	13.763	8.45702	-0.702577	0.614474	-0.772684	0.02725	0.875314	no
XLOC_020745	CPEB4	chr5:173888327-173960991	High	Low	OK	9.4853	5.82477	-0.703494	0.614083	-0.872286	0.0306	0.891375	no
XLOC_006373	NFYB	chr12:104117079-104138262	High	Low	OK	2.39869	1.47122	-0.705234	0.613343	-0.775352	0.02625	0.857091	no
XLOC_017353	SMDT1	chr22:42079690-42084284	High	Low	OK	23.8981	14.6419	-0.706789	0.612682	-0.906679	0.0063	0.440444	no
XLOC_001195	SRP9	chr1:225777812-225790466	High	Low	OK	47.691	29.2154	-0.706988	0.612598	-1.0032	0.0109	0.570895	no
XLOC_003771	NUCB2	chr11:17276738-17331523	High	Low	OK	10.8914	6.65649	-0.710361	0.611167	-0.906693	0.01225	0.599081	no
XLOC_002779	UBE2D1	chr10:58334978-58370753	High	Low	OK	49.06	29.9745	-0.710812	0.610976	-0.852052	0.0192	0.745725	no
XLOC_003583	UROS	chr10:125788577-125823268	High	Low	OK	15.1053	9.21139	-0.713567	0.609811	-0.791224	0.0252	0.843668	no
XLOC_000626	KIAA1324	chr1:109113962-109206781	High	Low	OK	5.48936	3.33375	-0.719492	0.607311	-0.828451	0.0167	0.689165	no
XLOC_009519	HP	chr16:72054608-72061056	High	Low	OK	11.4021	6.90746	-0.72307	0.605807	-0.768151	0.02645	0.857464	no
XLOC_015584	TXNDC9	chr2:99319023-99336397	High	Low	OK	4.80331	2.90835	-0.723827	0.605489	-0.747613	0.03085	0.894274	no
XLOC_018553	DPH3	chr3:16257060-16264989	High	Low	OK	5.18968	3.13981	-0.724968	0.60501	-0.904656	0.01865	0.731535	no
XLOC_026032	EIF3H	chr8:116644815-116755823	High	Low	OK	97.0692	58.7005	-0.72564	0.604729	-0.78424	0.0284	0.876712	no
XLOC_015376	COX7A2L	chr2:42350504-42361216	High	Low	OK	51.085	30.8731	-0.726551	0.604347	-0.92704	0.01	0.540227	no
XLOC_012690	CEACAM6	chr19:41755519-41772208	High	Low	OK	5.21995	3.15465	-0.726557	0.604344	-0.786438	0.0195	0.750024	no
XLOC_005415	CCDC91	chr12:28257199-28550166	High	Low	OK	6.88796	4.15879	-0.727911	0.603778	-0.911673	0.0158	0.684679	no
XLOC_020036	PLA2G12A	chr4:109709988-109730086	High	Low	OK	2.61078	1.5737	-0.730319	0.602771	-0.8398	0.02345	0.819715	no
XLOC_017889	CTDSPL	chr3:37862177-37984469	High	Low	OK	2.88168	1.73425	-0.732597	0.60182	-0.798332	0.0278	0.876712	no
XLOC_008253	OIP5-AS1	chr15:41284002-41299597	High	Low	OK	7.15032	4.29359	-0.735823	0.600475	-0.816413	0.02355	0.820797	no
XLOC_019480	FAM47E,FAM47E-STBD1,STBD1	chr4:76214039-76311130	High	Low	OK	1.90341	1.14286	-0.735937	0.600428	-0.673575	0.04285	0.996583	no
XLOC_001217	RAB4A,SPHAR	chr1:229271061-229305893	High	Low	OK	8.41028	5.04588	-0.737049	0.599965	-0.955895	0.0133	0.629763	no
XLOC_006353	IKBIP	chr12:98613403-98645051	High	Low	OK	12.704	7.60238	-0.740765	0.598422	-0.754755	0.0315	0.903488	no
XLOC_024023	ARL4A	chr7:12686826-12690933	High	Low	OK	3.42681	2.04952	-0.741582	0.598083	-0.853675	0.03905	0.964278	no
XLOC_027842	VBP1	chrX:155197006-155239841	High	Low	OK	14.5984	8.72169	-0.743129	0.597442	-0.98005	0.0072	0.448021	no
XLOC_008092	WHAMMP3	chr15:22664738-22685367	High	Low	OK	2.2445	1.33594	-0.748536	0.595207	-0.744136	0.04115	0.976183	no
XLOC_009358	ZNF267	chr16:31873757-31917308	High	Low	OK	11.7954	7.01773	-0.749144	0.594956	-0.996326	0.007	0.444124	no
XLOC_020334	GZMA	chr5:55102645-55110252	High	Low	OK	36.5869	21.7642	-0.749368	0.594864	-0.949524	0.00655	0.444124	no
XLOC_018290	RNF7	chr3:141738208-141746803	High	Low	OK	13.3426	7.92481	-0.751594	0.593947	-0.869898	0.01645	0.688409	no
XLOC_008231	THBS1	chr15:39581078-39598921	High	Low	OK	1.58104	0.939007	-0.751669	0.593916	-0.750032	0.02045	0.766714	no
XLOC_015259	MBOAT2	chr2:8856570-9003747	High	Low	OK	11.3819	6.75004	-0.753767	0.593053	-0.997161	0.00685	0.444124	no
XLOC_001876	DPH5	chr1:100989624-101025806	High	Low	OK	4.3826	2.5934	-0.75694	0.59175	-0.786269	0.02775	0.876712	no
XLOC_019457	MOB1B	chr4:70902339-70988174	High	Low	OK	2.44198	1.44078	-0.761195	0.590007	-0.852274	0.0137	0.640495	no
XLOC_014869	UBXN4	chr2:135741618-135785063	High	Low	OK	29.1299	17.0995	-0.768548	0.587008	-0.772917	0.03905	0.964278	no
XLOC_008619	KATNBL1	chr15:34140673-34210096	High	Low	OK	14.2933	8.36951	-0.772123	0.585555	-1.03998	0.0085	0.493285	no
XLOC_000174	UBXN10	chr1:20184242-20196048	High	Low	OK	1.07395	0.627198	-0.77593	0.584012	-0.703334	0.04495	0.999518	no
XLOC_016869	WRB	chr21:39380286-39397889	High	Low	OK	9.1281	5.32356	-0.777923	0.583206	-0.871125	0.0183	0.722576	no
XLOC_021456	CDYL	chr6:4706158-4955544	High	Low	OK	7.26769	4.22694	-0.781885	0.581606	-0.731448	0.044	0.999111	no
XLOC_020491	AP3S1	chr5:115841921-115914081	High	Low	OK	33.0046	19.1129	-0.788118	0.579099	-1.01449	0.00855	0.493285	no
XLOC_020437	COX7C	chr5:86617966-86620766	High	Low	OK	193.479	111.525	-0.794817	0.576416	-0.904348	0.00705	0.444124	no
XLOC_014392	ACP1	chr2:264868-278282	High	Low	OK	33.7671	19.444	-0.79629	0.575828	-0.862171	0.02655	0.857464	no
XLOC_019922	CXCL5	chr4:73995641-73998729	High	Low	OK	6.56716	3.76084	-0.804215	0.572674	-0.902399	0.0238	0.821615	no
XLOC_020196	LOC731424	chr4:184843295-184847046	High	Low	OK	5.90063	3.37081	-0.807773	0.571263	-0.755977	0.04365	0.999111	no
XLOC_008703	COPS2	chr15:49125273-49155657	High	Low	OK	5.3939	3.08029	-0.808263	0.571069	-1.0624	0.00295	0.294628	no
XLOC_018317	SELT	chr3:150603278-150630447	High	Low	OK	29.6966	16.9381	-0.810023	0.570373	-1.03084	0.00785	0.471198	no
XLOC_005961	KLRB1	chr12:9595273-9607901	High	Low	OK	27.3797	15.5114	-0.819779	0.566529	-0.957447	0.0075	0.461852	no
XLOC_001814	SSX2IP	chr1:84643706-84690557	High	Low	OK	0.96946	0.548115	-0.822703	0.565382	-0.829682	0.0271	0.872855	no
XLOC_016121	LINC00493	chr20:18567428-18569559	High	Low	OK	25.7318	14.5323	-0.82429	0.56476	-0.759619	0.021	0.775109	no
XLOC_006075	TWF1	chr12:43793722-43806375	High	Low	OK	6.07305	3.42075	-0.828107	0.563268	-1.07157	0.0032	0.30641	no
XLOC_001853	GCLM	chr1:93885199-93909598	High	Low	OK	3.36314	1.89296	-0.829167	0.562854	-1.00364	0.00855	0.493285	no
XLOC_013017	ZNF542P	chr19:56368098-56379827	High	Low	OK	2.05889	1.15869	-0.829375	0.562773	-0.764119	0.0482	0.999518	no
XLOC_015543	KRCC1	chr2:88027202-88055801	High	Low	OK	12.0524	6.78238	-0.829453	0.562743	-1.06939	0.00365	0.323733	no
XLOC_024380	ZNF277	chr7:112206587-112343934	High	Low	OK	3.27545	1.84041	-0.831666	0.56188	-0.936863	0.0085	0.493285	no
XLOC_007497	GSKIP	chr14:96363451-96387290	High	Low	OK	8.4342	4.73462	-0.833001	0.56136	-0.976278	0.00915	0.517846	no
XLOC_011960	PMAIP1	chr18:59899959-59904306	High	Low	OK	5.25628	2.94783	-0.834388	0.560821	-0.8193	0.0261	0.856902	no
XLOC_018614	HIGD1A	chr3:42782907-42804535	High	Low	OK	15.4965	8.68285	-0.835705	0.560309	-1.14015	0.00245	0.269613	no
XLOC_016630	SDC4	chr20:45325288-45348424	High	Low	OK	3.86304	2.16376	-0.836192	0.56012	-0.762499	0.03625	0.955512	no
XLOC_014991	ITGAV	chr2:186590062-186680902	High	Low	OK	1.901	1.06477	-0.836218	0.56011	-1.00932	0.01165	0.579332	no
XLOC_021271	MED7	chr5:157138439-157142910	High	Low	OK	4.2788	2.38847	-0.841117	0.558211	-0.744161	0.03675	0.957042	no
XLOC_006307	LIN7A	chr12:80797391-80937915	High	Low	OK	11.2015	6.24932	-0.841921	0.5579	-0.875857	0.0069	0.444124	no
XLOC_019883	HOPX	chr4:56647987-56681706	High	Low	OK	15.5498	8.65717	-0.844926	0.556739	-0.963764	0.0071	0.444124	no
XLOC_016016	MYEOV2	chr2:240126562-240136347	High	Low	OK	36.011	20.0033	-0.848196	0.555479	-0.823288	0.01	0.540227	no
XLOC_011906	ZNF271P	chr18:35290271-35310766	High	Low	OK	3.70533	2.05189	-0.852647	0.553768	-1.04684	0.0071	0.444124	no
XLOC_026878	TOMM5	chr9:37588414-37592639	High	Low	OK	12.9263	7.14005	-0.856309	0.552364	-0.858016	0.0115	0.579332	no
XLOC_025029	NDUFA5	chr7:123536997-123601651	High	Low	OK	2.45743	1.3571	-0.856623	0.552244	-1.05332	0.0038	0.327268	no
XLOC_027295	LOC283788	chrUn_GL000219v1:56348-99642	High	Low	OK	2.18996	1.2091	-0.856978	0.552108	-0.812188	0.022	0.796548	no
XLOC_007201	PNP	chr14:20469378-20478006	High	Low	OK	41.8169	23.0286	-0.860657	0.550702	-0.802023	0.0188	0.732584	no
XLOC_006410	VPS29	chr12:110491522-110502140	High	Low	OK	32.8712	18.0968	-0.861088	0.550537	-1.07344	0.00455	0.367869	no
XLOC_019093	DCUN1D1	chr3:182938157-182985953	High	Low	OK	6.31293	3.47104	-0.862941	0.549831	-1.19199	0.0042	0.350773	no
XLOC_024911	MGC72080	chr7:97966595-97972326	High	Low	OK	8.11557	4.45793	-0.864318	0.549306	-0.68251	0.03585	0.955512	no
XLOC_018141	TRAT1	chr3:108822783-108854867	High	Low	OK	10.069	5.51708	-0.867948	0.547926	-0.977167	0.0053	0.38883	no
XLOC_004200	TMEM126B	chr11:85628572-85636539	High	Low	OK	8.6109	4.70738	-0.871241	0.546676	-0.859173	0.0175	0.709855	no
XLOC_027403	XK	chrX:37685879-37732130	High	Low	OK	5.67837	3.0917	-0.877078	0.544469	-1.02258	0.0099	0.539732	no
XLOC_015739	ITGB6	chr2:160099665-160200313	High	Low	OK	2.20093	1.19805	-0.877428	0.544337	-0.850941	0.02395	0.822676	no
XLOC_008763	FAM96A	chr15:64072558-64094008	High	Low	OK	21.6866	11.7843	-0.879932	0.543393	-1.02044	0.01055	0.559762	no
XLOC_025915	TCEB1	chr8:73945137-73972287	High	Low	OK	9.5836	5.19573	-0.883242	0.542148	-1.15045	0.005	0.376108	no
XLOC_028379	CLIC2	chrX:155276206-155334681	High	Low	OK	1.63513	0.885254	-0.885243	0.541396	-0.827865	0.01395	0.642619	no
XLOC_021902	ARMC2	chr6:108848415-108974472	High	Low	OK	0.783317	0.423034	-0.88882	0.540056	-0.701374	0.04535	0.999518	no
XLOC_015915	CXCR2P1	chr2:218034933-218090581	High	Low	OK	11.8665	6.40512	-0.889595	0.539766	-0.827967	0.0241	0.825442	no
XLOC_007632	APOPT1	chr14:103562956-103592173	High	Low	OK	9.98232	5.37825	-0.892237	0.538778	-0.910599	0.0279	0.876712	no
XLOC_024393	CAPZA2	chr7:116862508-116919259	High	Low	OK	62.2349	33.5179	-0.892793	0.53857	-1.02465	0.01205	0.591794	no
XLOC_019343	SMIM20	chr4:25914191-25929879	High	Low	OK	5.85849	3.14622	-0.896912	0.537035	-0.784374	0.01665	0.689165	no
XLOC_020589	CYSTM1	chr5:140175067-140243789	High	Low	OK	98.4008	52.8063	-0.897962	0.536644	-0.534321	0.03755	0.958102	no
XLOC_024290	SDHAF3	chr7:97116592-97181763	High	Low	OK	4.29985	2.30418	-0.90003	0.535876	-0.900013	0.00685	0.444124	no
XLOC_020434	XRCC4	chr5:83077497-83353760	High	Low	OK	3.24861	1.73661	-0.903548	0.53457	-0.860299	0.0188	0.732584	no
XLOC_022559	SNX3	chr6:108211216-108261260	High	Low	OK	162.196	86.4458	-0.907871	0.532971	-0.649518	0.02885	0.88179	no
XLOC_013436	DMKN	chr19:35497216-35513658	High	Low	OK	2.17929	1.15882	-0.911206	0.53174	-0.44281	0.0224	0.798246	no
XLOC_015297	SF3B6	chr2:24067583-24076444	High	Low	OK	29.1798	15.4565	-0.916753	0.5297	-0.958591	0.0083	0.493227	no
XLOC_005594	XRCC6BP1	chr12:57941661-57957269	High	Low	OK	2.14603	1.13425	-0.919934	0.528533	-0.656503	0.0379	0.958102	no
XLOC_028119	TSPAN6	chrX:100627107-100637104	High	Low	OK	1.09445	0.574646	-0.929466	0.525053	-0.738816	0.0398	0.9673	no
XLOC_006423	RPL6	chr12:112405189-112409639	High	Low	OK	484.157	253.553	-0.933187	0.5237	-0.620752	0.0372	0.958102	no
XLOC_024115	MRPL32	chr7:42932339-42937854	High	Low	OK	8.3235	4.35796	-0.933536	0.523574	-0.875967	0.0135	0.636696	no
XLOC_011038	COPS3	chr17:17246623-17281303	High	Low	OK	30.744	16.0914	-0.934018	0.523399	-0.867076	0.01655	0.689165	no
XLOC_022553	CD24	chr6:106969830-106976855	High	Low	OK	26.0699	13.6317	-0.935425	0.522888	-1.09554	0.00685	0.444124	no
XLOC_002204	CD48	chr1:160678745-160711851	High	Low	OK	183.053	95.5358	-0.938151	0.521901	-0.879329	0.01615	0.686642	no
XLOC_000426	CDKN2C	chr1:50968694-50974637	High	Low	OK	4.71436	2.46032	-0.938217	0.521877	-0.838994	0.02245	0.798246	no
XLOC_017621	PHF5A	chr22:41459716-41468704	High	Low	OK	13.6242	7.0992	-0.940444	0.521072	-1.04916	0.00165	0.219614	no
XLOC_015468	SNRPG	chr2:70281373-70293737	High	Low	OK	34.0273	17.7124	-0.94193	0.520536	-1.02348	0.00305	0.297125	no
XLOC_010321	LRRC75A-AS1,SNORD49B	chr17:16438986-16492191	High	Low	OK	122.672	63.7512	-0.944278	0.51969	-0.809523	0.03625	0.955512	no
XLOC_002417	YOD1	chr1:207043848-207052980	High	Low	OK	5.78738	3.00576	-0.945181	0.519364	-1.22201	0.00255	0.273034	no
XLOC_005014	MMP7	chr11:102520507-102530747	High	Low	OK	3.80231	1.97441	-0.945458	0.519265	-0.725065	0.0402	0.9673	no
XLOC_019053	PDCD10	chr3:167683905-167734863	High	Low	OK	21.0009	10.8805	-0.94871	0.518096	-1.13348	0.00325	0.30641	no
XLOC_018191	EAF2	chr3:121835186-121886526	High	Low	OK	2.31281	1.19749	-0.949636	0.517763	-0.652097	0.047	0.999518	no
XLOC_025890	SNHG6	chr8:66870748-66925542	High	Low	OK	61.5235	31.8041	-0.951924	0.516943	-0.991819	0.0036	0.321699	no
XLOC_002092	S100A2	chr1:153561108-153565830	High	Low	OK	4.26239	2.20082	-0.953621	0.516335	-0.699674	0.032	0.907607	no
XLOC_026604	LCN2	chr9:128149452-128153455	High	Low	OK	151.11	77.548	-0.962441	0.513188	-0.886188	0.0138	0.640495	no
XLOC_003516	CFAP43	chr10:104129887-104232362	High	Low	OK	0.947518	0.485997	-0.963205	0.512916	-0.846023	0.0175	0.709855	no
XLOC_008254	NUSAP1	chr15:41332693-41381050	High	Low	OK	1.74159	0.888868	-0.970361	0.510378	-0.781301	0.0245	0.828246	no
XLOC_024630	CCZ1B	chr7:6798934-6826295	High	Low	OK	4.93257	2.51277	-0.973064	0.509423	-1.04155	0.00215	0.252998	no
XLOC_018398	B3GNT5	chr3:183178003-183428269	High	Low	OK	5.28125	2.68788	-0.974409	0.508948	-1.21681	0.0014	0.20047	no
XLOC_001388	ERRFI1	chr1:8011718-8026333	High	Low	OK	0.830859	0.422698	-0.974977	0.508748	-0.715343	0.0277	0.876712	no
XLOC_001192	CNIH4	chr1:224356810-224379451	High	Low	OK	15.232	7.72948	-0.978664	0.507449	-1.06781	0.00285	0.287053	no
XLOC_008010	C14orf2	chr14:103912287-103921566	High	Low	OK	71.3398	36.154	-0.980553	0.506785	-0.955948	0.016	0.686498	no
XLOC_016366	RPS21	chr20:62387064-62388520	High	Low	OK	632.433	320.157	-0.982132	0.506231	-1.03918	0.0038	0.327268	no
XLOC_014578	CFAP36	chr2:55519594-55545080	High	Low	OK	4.77563	2.41424	-0.984122	0.505533	-0.918315	0.00975	0.534003	no
XLOC_009557	HSBP1	chr16:83807902-83813002	High	Low	OK	27.5905	13.9338	-0.985577	0.505024	-1.04856	0.0126	0.603835	no
XLOC_007792	RPS29	chr14:49576671-49586416	High	Low	OK	1231.4	621.778	-0.985823	0.504938	-0.879375	0.01475	0.656105	no
XLOC_000407	UQCRH	chr1:46303612-46316777	High	Low	OK	70.4783	35.569	-0.986558	0.50468	-0.937773	0.0141	0.643584	no
XLOC_027137	RPL35	chr9:124853416-124861961	High	Low	OK	559.834	280.971	-0.994575	0.501884	-0.833646	0.01375	0.640495	no
XLOC_003538	DCLRE1A	chr10:113834723-113854404	High	Low	OK	1.49701	0.748538	-0.999933	0.500023	-0.948309	0.0132	0.627528	no
XLOC_011896	DSG2	chr18:31498063-31556911	High	Low	OK	0.885354	0.440707	-1.00643	0.497776	-0.863465	0.01585	0.684679	no
XLOC_015837	SDPR	chr2:191834305-191847280	High	Low	OK	21.3464	10.5748	-1.01336	0.495391	-0.733459	0.02	0.757006	no
XLOC_019549	CISD2	chr4:102868977-103019739	High	Low	OK	4.50458	2.22816	-1.01554	0.494643	-1.33599	0.0006	0.11319	no
XLOC_025937	ZFAND1	chr8:81701330-81721304	High	Low	OK	6.32479	3.11985	-1.01954	0.493274	-0.998241	0.00885	0.505684	no
XLOC_012323	RETN	chr19:7669085-7670454	High	Low	OK	34.5939	17.0532	-1.02047	0.492956	-0.924453	0.0067	0.444124	no
XLOC_000529	DNAJB4	chr1:78004951-78017311	High	Low	OK	1.38654	0.683249	-1.02101	0.492771	-0.804788	0.0315	0.903488	no
XLOC_024459	BPGM	chr7:134646778-134679815	High	Low	OK	71.3011	35.0799	-1.02328	0.491997	-1.01437	0.00665	0.444124	no
XLOC_002678	SPAG6	chr10:22345444-22417610	High	Low	OK	1.78678	0.878557	-1.02415	0.4917	-0.815201	0.02975	0.88179	no
XLOC_025938	SNX16	chr8:81799582-81842286	High	Low	OK	2.11478	1.03961	-1.02446	0.491594	-1.02091	0.0102	0.546068	no
XLOC_004745	TCN1	chr11:59852807-59866568	High	Low	OK	7.67131	3.76769	-1.02579	0.491141	-1.09023	0.00235	0.263488	no
XLOC_009560	NECAB2	chr16:83968631-84002774	High	Low	OK	5.79794	2.81639	-1.04169	0.485758	-0.982597	0.00495	0.376108	no
XLOC_018949	RAB6B	chr3:133824235-133895847	High	Low	OK	0.935731	0.45397	-1.0435	0.485149	-0.822812	0.0177	0.715114	no
XLOC_017830	LSM3	chr3:14178727-14198369	High	Low	OK	20.8903	10.0988	-1.04865	0.48342	-1.03211	0.00255	0.273034	no
XLOC_024369	PRKAR2B	chr7:107044732-107161811	High	Low	OK	14.4363	6.97678	-1.04907	0.48328	-1.16518	0.0084	0.493285	no
XLOC_001387	TNFRSF9	chr1:7915870-7943165	High	Low	OK	1.20121	0.580375	-1.04943	0.483159	-0.999395	0.0047	0.374896	no
XLOC_007414	CCDC176	chr14:74019355-74084493	High	Low	OK	5.28478	2.54865	-1.05211	0.482262	-1.00753	0.03765	0.958102	no
XLOC_000430	RNF11	chr1:51236272-51273447	High	Low	OK	46.261	22.2684	-1.0548	0.481364	-0.844597	0.02825	0.876712	no
XLOC_014453	FKBP1B	chr2:24049713-24063680	High	Low	OK	10.5916	5.07814	-1.06055	0.479449	-0.761201	0.03735	0.958102	no
XLOC_012076	DSC2	chr18:31065973-31162856	High	Low	OK	5.43499	2.59992	-1.06381	0.478367	-1.18843	0.00185	0.229034	no
XLOC_011958	SEC11C	chr18:59139856-59158837	High	Low	OK	14.1196	6.75119	-1.06448	0.478145	-1.10486	0.00105	0.15999	no
XLOC_009451	CKLF,CKLF-CMTM1,CMTM1	chr16:66552562-66579135	High	Low	OK	159.132	75.8008	-1.06994	0.476339	-0.866452	0.03935	0.964278	no
XLOC_019807	PROM1	chr4:15968225-16084000	High	Low	OK	1.58843	0.756561	-1.07007	0.476296	-0.919519	0.0143	0.643584	no
XLOC_025481	CA2	chr8:85438826-85481492	High	Low	OK	17.2349	8.19405	-1.07268	0.475435	-0.813173	0.0296	0.88179	no
XLOC_021929	RWDD1	chr6:116571366-116593601	High	Low	OK	11.5079	5.46763	-1.07364	0.475119	-1.19419	0.0023	0.260338	no
XLOC_021058	KIAA0825	chr5:94150850-94618604	High	Low	OK	1.11398	0.527853	-1.07752	0.473843	-0.836567	0.02965	0.88179	no
XLOC_001104	SNRPE	chr1:203861584-203871152	High	Low	OK	8.42919	3.98906	-1.07934	0.473245	-1.19514	0.00135	0.195668	no
XLOC_020353	IPO11,LRRC70	chr5:62412745-62628589	High	Low	OK	4.05577	1.91738	-1.08084	0.472753	-1.06886	0.01165	0.579332	no
XLOC_027408	TSPAN7	chrX:38561477-38688918	High	Low	OK	1.82818	0.862837	-1.08325	0.471964	-0.776824	0.01465	0.654569	no
XLOC_005725	C12orf75	chr12:105330635-105371518	High	Low	OK	13.7972	6.50808	-1.08407	0.471696	-1.16341	0.0005	0.104254	no
XLOC_028025	FAM104B	chrX:55143101-55161195	High	Low	OK	6.40051	3.00609	-1.0903	0.469664	-1.01625	0.0222	0.798246	no
XLOC_000940	PBX1	chr1:164559359-164851823	High	Low	OK	2.25537	1.05723	-1.09307	0.468763	-1.03297	0.04045	0.9673	no
XLOC_000230	CD52	chr1:26282281-26320523	High	Low	OK	435.625	202.78	-1.10317	0.465493	-0.832129	0.0185	0.728055	no
XLOC_008194	WHAMMP2	chr15:28737582-28758362	High	Low	OK	1.45954	0.678421	-1.10526	0.464819	-0.974688	0.01385	0.640495	no
XLOC_001122	DYRK3	chr1:206635535-206649197	High	Low	OK	1.27482	0.591608	-1.10758	0.464072	-0.855949	0.0295	0.88179	no
XLOC_024895	TFPI2	chr7:93885396-93890991	High	Low	OK	1.822	0.845339	-1.10792	0.463962	-0.865726	0.01425	0.643584	no
XLOC_011946	RAB27B	chr18:54828476-54895516	High	Low	OK	1.30618	0.604349	-1.1119	0.462684	-1.08375	0.0061	0.428985	no
XLOC_027685	PLS3	chrX:115518188-115650859	High	Low	OK	1.00817	0.466019	-1.11328	0.462242	-0.926726	0.0194	0.748601	no
XLOC_015196	SCLY,UBE2F	chr2:237966944-238099413	High	Low	OK	33.3262	15.398	-1.11391	0.46204	-0.929961	0.03885	0.964278	no
XLOC_019465	CXCL8	chr4:73740505-73743716	High	Low	OK	9.19667	4.21989	-1.12391	0.458849	-1.18643	0.0069	0.444124	no
XLOC_021122	HINT1	chr5:131159282-131165348	High	Low	OK	63.7081	29.1643	-1.12727	0.457781	-1.32595	0.00015	0.0434817	yes
XLOC_024638	NDUFA4	chr7:10931952-10940186	High	Low	OK	18.2673	8.32612	-1.13355	0.455793	-1.37003	0.00025	0.0645924	no
XLOC_025997	COX6C	chr8:99877994-99894014	High	Low	OK	12.7352	5.80038	-1.1346	0.455461	-1.00183	0.005	0.376108	no
XLOC_020991	NAIP	chr5:71101255-71128756	High	Low	OK	1.3176	0.597733	-1.14034	0.453653	-1.06433	0.00775	0.469943	no
XLOC_022152	MCUR1	chr6:13786548-13814560	High	Low	OK	3.24814	1.46634	-1.14739	0.451441	-1.06974	0.0028	0.286879	no
XLOC_021062	GLRX	chr5:95813848-95822873	High	Low	OK	65.2592	29.4161	-1.14957	0.45076	-0.921783	0.01525	0.671282	no
XLOC_000828	AQP10	chr1:154321115-154325325	High	Low	OK	3.3999	1.53121	-1.15082	0.450369	-0.687782	0.044	0.999111	no
XLOC_003437	FRA10AC1	chr10:93667882-93702572	High	Low	OK	3.73759	1.68062	-1.15311	0.449655	-1.17521	0.00655	0.444124	no
XLOC_007134	TEX30	chr13:102765887-102773821	High	Low	OK	1.44158	0.647783	-1.15407	0.449356	-0.713406	0.0403	0.9673	no
XLOC_003481	BLOC1S2	chr10:100273277-100286712	High	Low	OK	11.8221	5.30429	-1.15626	0.448674	-1.31414	0.00105	0.15999	no
XLOC_020326	ITGA2	chr5:52989325-53094779	High	Low	OK	0.879027	0.39277	-1.16222	0.446824	-1.08912	0.0048	0.376108	no
XLOC_027114	GGTA1P	chr9:121455040-121500027	High	Low	OK	5.49814	2.44862	-1.16698	0.445353	-0.993249	0.0066	0.444124	no
XLOC_015031	NDUFB3	chr2:201071738-201085751	High	Low	OK	35.8615	15.9585	-1.16811	0.445004	-1.21085	0.0008	0.14191	no
XLOC_019860	COMMD8	chr4:47450793-47463659	High	Low	OK	8.29065	3.67557	-1.17351	0.443341	-1.2892	0.00025	0.0645924	no
XLOC_003508	USMG5	chr10:103367966-103396513	High	Low	OK	75.6404	33.5264	-1.17386	0.443234	-1.04042	0.00325	0.30641	no
XLOC_002499	HIST3H2A	chr1:228457363-228457859	High	Low	OK	20.3922	9.02428	-1.17614	0.442534	-0.601967	0.0306	0.891375	no
XLOC_009564	ATP2C2	chr16:84368522-84464187	High	Low	OK	0.878569	0.388546	-1.17707	0.442249	-0.876124	0.011	0.570895	no
XLOC_026498	MSANTD3,MSANTD3-TMEFF1,TMEFF1	chr9:100427212-100577636	High	Low	OK	4.0683	1.79221	-1.18268	0.440532	-1.0544	0.0045	0.366318	no
XLOC_001054	CFH	chr1:196651877-196747504	High	Low	OK	1.33353	0.585534	-1.18743	0.439084	-0.993144	0.0032	0.30641	no
XLOC_018112	GPR15	chr3:98531898-98533150	High	Low	OK	5.67229	2.48703	-1.18951	0.438452	-0.954017	0.0094	0.526976	no
XLOC_019910	SULT1B1	chr4:69726967-69760712	High	Low	OK	9.1417	3.99476	-1.19435	0.436983	-1.28943	0.0004	0.0896981	no
XLOC_024059	HOTAIRM1	chr7:27096093-27100258	High	Low	OK	19.6919	8.59875	-1.1954	0.436665	-0.884168	0.03245	0.910996	no
XLOC_018808	PROS1	chr3:93873036-93974090	High	Low	OK	0.869234	0.377594	-1.20291	0.434398	-0.907059	0.01235	0.599081	no
XLOC_020063	PRDM5	chr4:120691912-120922866	High	Low	OK	0.933068	0.405014	-1.20401	0.434067	-1.02143	0.00585	0.416331	no
XLOC_027024	HEMGN	chr9:97926790-97944915	High	Low	OK	19.6572	8.52172	-1.20584	0.433517	-1.05264	0.0379	0.958102	no
XLOC_017335	RBX1	chr22:40951346-40973015	High	Low	OK	55.5953	24.0864	-1.20674	0.433247	-1.1521	0.00245	0.269613	no
XLOC_006630	POLR1D	chr13:27620742-27667422	High	Low	OK	120.004	51.9704	-1.20732	0.433072	-0.588737	0.04895	0.999518	no
XLOC_025992	HRSP12	chr8:98102338-98117190	High	Low	OK	2.21034	0.955443	-1.21002	0.432263	-0.75202	0.0387	0.964255	no
XLOC_007796	NEMF	chr14:49783813-49853073	High	Low	OK	11.442	4.94365	-1.21068	0.432065	-1.10022	0.0157	0.684679	no
XLOC_000079	RBP7	chr1:9997196-10016020	High	Low	OK	33.1999	14.3111	-1.21405	0.431057	-1.07611	0.0021	0.249585	no
XLOC_025553	MAL2	chr8:119208370-119245673	High	Low	OK	1.70946	0.734733	-1.21825	0.429804	-1.0061	0.00735	0.454973	no
XLOC_007208	RNASE3	chr14:20891402-20892348	High	Low	OK	13.1823	5.64557	-1.22341	0.428269	-0.906391	0.011	0.570895	no
XLOC_019625	SCOC	chr4:140257285-140382556	High	Low	OK	4.45332	1.90545	-1.22475	0.427872	-1.29458	0.00095	0.150543	no
XLOC_012534	ZNF254	chr19:24033404-24129967	High	Low	OK	1.74244	0.743948	-1.22783	0.426959	-0.834916	0.0036	0.321699	no
XLOC_005455	CCDC65	chr12:48904109-48921576	High	Low	OK	1.88215	0.802816	-1.22924	0.426542	-1.0019	0.0044	0.360648	no
XLOC_025670	DEFA4	chr8:6935819-6938338	High	Low	OK	38.9253	16.5715	-1.232	0.425727	-0.787782	0.02345	0.819715	no
XLOC_009758	PLA2G10	chr16:14672547-14694669	High	Low	OK	0.871259	0.370468	-1.23375	0.425211	-0.529159	0.0402	0.9673	no
XLOC_018366	SEC62	chr3:169966791-169998373	High	Low	OK	37.254	15.7792	-1.23937	0.423558	-1.06972	0.00695	0.444124	no
XLOC_005440	LOC100288798	chr12:46383675-46652579	High	Low	OK	3.33477	1.40695	-1.24501	0.421905	-0.661721	0.04305	0.996583	no
XLOC_008897	HOMER2	chr15:82848976-82952724	High	Low	OK	1.40329	0.590129	-1.24971	0.420533	-0.724297	0.03155	0.903488	no
XLOC_013522	BLVRB	chr19:40447783-40465818	High	Low	OK	1143.72	480.266	-1.25183	0.419915	-0.137342	0.0419	0.990023	no
XLOC_027897	BEND2	chrX:18162930-18220904	High	Low	OK	1.5638	0.65607	-1.25313	0.419537	-1.1048	0.005	0.376108	no
XLOC_021719	TSPO2	chr6:41042497-41044337	High	Low	OK	4.79539	2.01035	-1.2542	0.419226	-0.8682	0.0162	0.686642	no
XLOC_018532	TMEM40	chr3:12733529-12769457	High	Low	OK	6.26349	2.61784	-1.25859	0.417952	-0.947074	0.04715	0.999518	no
XLOC_002911	IFIT1B	chr10:89378055-89385205	High	Low	OK	19.8695	8.2312	-1.27138	0.414263	-1.26361	0.0028	0.286879	no
XLOC_004316	ATP5L	chr11:118359580-118418815	High	Low	OK	85.1017	35.2015	-1.27355	0.413641	-0.958661	0.0295	0.88179	no
XLOC_014828	GYPC	chr2:126655934-126696675	High	Low	OK	2013.4	828.745	-1.28063	0.411616	-0.0585854	0.03805	0.958102	no
XLOC_026960	ISCA1	chr9:86264547-86282575	High	Low	OK	22.4954	9.2206	-1.2867	0.409888	-1.43994	0.00015	0.0434817	yes
XLOC_019585	SNHG8	chr4:118278761-118279823	High	Low	OK	31.9155	13.0314	-1.29227	0.408308	-1.10751	0.0013	0.190747	no
XLOC_014425	LINC00570	chr2:11393980-11403077	High	Low	OK	3.17319	1.29364	-1.2945	0.407677	-0.823718	0.02825	0.876712	no
XLOC_021968	ARG1	chr6:131573203-131628239	High	Low	OK	11.8232	4.81446	-1.29617	0.407206	-0.907148	0.0255	0.85082	no
XLOC_021669	RPS18	chr6:33272074-33276504	High	Low	OK	1146.53	466.513	-1.29728	0.406893	-0.821827	0.00425	0.350773	no
XLOC_002987	DPCD	chr10:101588331-101609653	High	Low	OK	15.2938	6.21897	-1.2982	0.406633	-0.912709	0.0148	0.656105	no
XLOC_019983	SNCA	chr4:89724098-89841991	High	Low	OK	522.191	210.949	-1.30768	0.40397	-0.386237	0.0426	0.996583	no
XLOC_014606	MEIS1	chr2:66435399-66572759	High	Low	OK	2.01141	0.810167	-1.31191	0.402787	-0.914532	0.0283	0.876712	no
XLOC_008277	HYPK,SERF2	chr15:43746391-43802571	High	Low	OK	479.069	192.743	-1.31355	0.40233	-0.162949	0.0243	0.827523	no
XLOC_025575	NSMCE2	chr8:125091840-125367125	High	Low	OK	4.5662	1.83311	-1.3167	0.401452	-1.06402	0.0051	0.381217	no
XLOC_025819	LSM1	chr8:38163320-38213301	High	Low	OK	17.4627	6.96395	-1.3263	0.39879	-0.985572	0.01585	0.684679	no
XLOC_025377	C8orf4	chr8:40153467-40155308	High	Low	OK	1.03322	0.411922	-1.32671	0.398676	-0.786537	0.04885	0.999518	no
XLOC_025442	CSPP1	chr8:67064367-67196614	High	Low	OK	4.22858	1.68223	-1.3298	0.397823	-1.22577	0.006	0.424464	no
XLOC_010238	TXNDC17	chr17:6578324-6651634	High	Low	OK	5.53874	2.19104	-1.33794	0.395585	-0.853542	0.0313	0.902914	no
XLOC_026779	HACD4	chr9:21006365-21031636	High	Low	OK	27.4835	10.8673	-1.33857	0.395412	-1.43202	0.0027	0.283978	no
XLOC_014696	LINC00152	chr2:87455454-87521511	High	Low	OK	72.4604	28.5899	-1.34169	0.394558	-0.96281	0.0116	0.579332	no
XLOC_024667	TOMM7	chr7:22812632-22822852	High	Low	OK	74.2908	29.2749	-1.34352	0.394058	-1.53272	0.0001	0.0360152	yes
XLOC_002915	KIF20B	chr10:89701589-89774943	High	Low	OK	1.27438	0.499435	-1.35143	0.391903	-1.2983	0.00165	0.219614	no
XLOC_016628	SLPI	chr20:45252238-45254564	High	Low	OK	112.703	44.0772	-1.35442	0.391092	-1.25942	0.00175	0.221263	no
XLOC_019324	FAM200B	chr4:15681728-15690447	High	Low	OK	4.76822	1.85705	-1.36044	0.389463	-1.5908	5e-05	0.0204914	yes
XLOC_017968	CAMP	chr3:48223346-48225491	High	Low	OK	61.0565	23.5806	-1.37255	0.386208	-1.30941	0.00015	0.0434817	yes
XLOC_016229	BPI	chr20:38304149-38337503	High	Low	OK	9.7662	3.77088	-1.37289	0.386117	-1.17652	0.0007	0.127992	no
XLOC_021485	RNF182	chr6:13924445-13980009	High	Low	OK	3.98982	1.52878	-1.38395	0.383168	-1.09122	0.0368	0.957042	no
XLOC_021967	AKAP7	chr6:131135685-131283535	High	Low	OK	3.75288	1.43503	-1.38691	0.382383	-1.0816	0.0159	0.684679	no
XLOC_026440	CKS2	chr9:89311194-89316703	High	Low	OK	4.06245	1.54341	-1.39623	0.379921	-0.834881	0.0196	0.751439	no
XLOC_026823	BAG1	chr9:33252470-33264761	High	Low	OK	246.777	93.6723	-1.39751	0.379584	-0.219836	0.0302	0.888433	no
XLOC_005031	CARD16	chr11:105041325-105045324	High	Low	OK	142.139	53.9308	-1.39812	0.379423	-0.795978	0.02295	0.806984	no
XLOC_025519	POLR2K	chr8:100150610-100154002	High	Low	OK	9.69586	3.63805	-1.4142	0.375218	-1.39506	0.00015	0.0434817	yes
XLOC_011083	IFT20	chr17:28319094-28335489	High	Low	OK	13.9555	5.22119	-1.41839	0.37413	-1.17668	0.00415	0.349807	no
XLOC_008459	C15orf26	chr15:81134302-81149175	High	Low	OK	1.29609	0.472509	-1.45575	0.364566	-0.836098	0.02075	0.768267	no
XLOC_027567	PIN4	chrX:72181675-72263964	High	Low	OK	4.71369	1.71529	-1.45841	0.363894	-1.13038	0.0047	0.374896	no
XLOC_018367	GPR160	chr3:170037946-170085395	High	Low	OK	17.2957	6.27698	-1.46227	0.362922	-1.57511	5e-05	0.0204914	yes
XLOC_020170	HPGD	chr4:174490176-174522898	High	Low	OK	2.66512	0.964094	-1.46696	0.361744	-1.26313	0.00095	0.150543	no
XLOC_000573	CCDC18	chr1:93180715-93278730	High	Low	OK	1.44556	0.514688	-1.48986	0.356047	-1.41425	0.0033	0.30641	no
XLOC_025939	C8orf59	chr8:85177383-85220422	High	Low	OK	8.55423	3.04454	-1.49041	0.355911	-1.16989	0.00425	0.350773	no
XLOC_007909	MLH3	chr14:75013763-75051532	High	Low	OK	3.40131	1.20655	-1.4952	0.354732	-1.28531	0.046	0.999518	no
XLOC_010547	RPL27	chr17:42998428-43002954	High	Low	OK	771.938	272.038	-1.50468	0.352408	-1.01245	0.0038	0.327268	no
XLOC_020363	MAST4	chr5:66596347-67169595	High	Low	OK	2.15987	0.757009	-1.51256	0.350489	-0.894143	0.00075	0.135057	no
XLOC_024886	FAM133B	chr7:92560757-92590394	High	Low	OK	10.2587	3.59369	-1.5133	0.350309	-1.46208	0.00785	0.471198	no
XLOC_001588	ZBTB8OS	chr1:32621215-32650590	High	Low	OK	4.94528	1.70649	-1.53502	0.345075	-1.28645	0.00515	0.382548	no
XLOC_019063	RPL22L1	chr3:170864875-170870256	High	Low	OK	2.11068	0.727946	-1.53581	0.344886	-1.11665	0.00155	0.214206	no
XLOC_026388	PGM5	chr9:68355163-68531061	High	Low	OK	1.97824	0.682074	-1.53622	0.344788	-1.20073	0.0022	0.256343	no
XLOC_005057	TIMM8B	chr11:112074243-112086798	High	Low	OK	18.1201	6.24517	-1.53678	0.344654	-1.04203	0.0207	0.768267	no
XLOC_021976	RPS12	chr6:132814568-132817564	High	Low	OK	3969.67	1361.73	-1.54358	0.343033	-0.172706	0.02075	0.768267	no
XLOC_001044	RGS18	chr1:192158461-192185815	High	Low	OK	54.6472	18.6815	-1.54854	0.341856	-1.43329	0.00705	0.444124	no
XLOC_020965	ELOVL7	chr5:60751788-60844274	High	Low	OK	1.59501	0.5419	-1.55746	0.339749	-1.21854	0.0111	0.57358	no
XLOC_000200	RPL11	chr1:23691778-23696426	High	Low	OK	971.517	327.051	-1.57072	0.33664	-0.577185	0.01635	0.686642	no
XLOC_014873	HNMT	chr2:137964237-138016364	High	Low	OK	5.80603	1.9538	-1.57127	0.336512	-1.3456	0.00035	0.0815637	no
XLOC_001133	CR1L	chr1:207645112-207723691	High	Low	OK	2.17093	0.730267	-1.57182	0.336384	-1.03235	0.00555	0.402206	no
XLOC_013641	CABP5	chr19:48029382-48044054	High	Low	OK	3.08202	1.03239	-1.57789	0.334971	-0.988863	0.0105	0.559608	no
XLOC_025279	ZDHHC2	chr8:17156326-17222732	High	Low	OK	17.1088	5.68499	-1.58951	0.332284	-1.66946	0.00095	0.150543	no
XLOC_016704	ATP5E,SLMO2	chr20:59028677-59042846	High	Low	OK	941.457	312.227	-1.5923	0.331642	-0.399561	0.0284	0.876712	no
XLOC_012324	MCEMP1	chr19:7677056-7679833	High	Low	OK	64.9002	21.4657	-1.59619	0.330749	-1.11228	0.0097	0.533725	no
XLOC_020060	PDE5A	chr4:119454782-119628826	High	Low	OK	1.00803	0.33063	-1.60825	0.327996	-1.14695	0.0087	0.499514	no
XLOC_024390	CAV2	chr7:116499600-116508541	High	Low	OK	0.96555	0.315762	-1.61251	0.327029	-0.978388	0.0181	0.717062	no
XLOC_025477	LRRCC1	chr8:85107087-85146079	High	Low	OK	0.911203	0.29738	-1.61547	0.326359	-1.24946	0.0006	0.11319	no
XLOC_014789	ZC3H6	chr2:112275600-112340063	High	Low	OK	3.05704	0.985505	-1.6332	0.322372	-1.45471	0.00095	0.150543	no
XLOC_000754	C1orf54	chr1:150272283-150280924	High	Low	OK	0.916028	0.289362	-1.66251	0.315889	-0.550609	0.03285	0.912105	no
XLOC_007329	LGALS3	chr14:55129216-55145430	High	Low	OK	405.921	127.958	-1.66553	0.315229	-0.567685	0.0444	0.999518	no
XLOC_021845	SH3BGRL2	chr6:79631282-79703652	High	Low	OK	5.58538	1.74768	-1.67622	0.312901	-1.76774	5e-05	0.0204914	yes
XLOC_005971	OLR1	chr12:10158299-10191804	High	Low	OK	1.00366	0.31381	-1.67731	0.312665	-1.02844	0.04245	0.996583	no
XLOC_026040	MRPL13	chr8:120395843-120523635	High	Low	OK	3.57447	1.11676	-1.67841	0.312427	-1.00929	0.01625	0.686642	no
XLOC_015864	ALS2CR12	chr2:201288270-201357398	High	Low	OK	2.46491	0.765608	-1.68686	0.310602	-1.16061	0.00475	0.376108	no
XLOC_004611	SVIP	chr11:22822051-22829836	High	Low	OK	10.9349	3.39413	-1.68783	0.310393	-1.66249	5e-05	0.0204914	yes
XLOC_007397	RGS6	chr14:71932099-72566530	High	Low	OK	3.87106	1.1989	-1.69102	0.309708	-1.146	0.0212	0.778925	no
XLOC_003957	MS4A3	chr11:60056627-60071115	High	Low	OK	5.68072	1.70881	-1.73308	0.300809	-1.48872	0.00025	0.0645924	no
XLOC_002378	CHIT1	chr1:203216078-203229732	High	Low	OK	1.64871	0.491928	-1.74482	0.298371	-0.918163	0.0049	0.376108	no
XLOC_003559	RGS10	chr10:119499826-119542710	High	Low	OK	195.664	57.9854	-1.75462	0.296351	-0.575451	0.0293	0.88179	no
XLOC_015489	TPRKB	chr2:73729829-73737390	High	Low	OK	4.63817	1.36711	-1.76242	0.294753	-1.06342	0.00665	0.444124	no
XLOC_004371	CCDC15	chr11:124954120-125041491	High	Low	OK	1.00613	0.289608	-1.79665	0.287842	-1.02943	0.007	0.444124	no
XLOC_012321	PET100	chr19:7629784-7633748	High	Low	OK	135.423	38.9741	-1.79688	0.287796	-1.27518	0.003	0.294669	no
XLOC_007957	NDUFB1	chr14:92116123-92121809	High	Low	OK	58.7687	16.9074	-1.7974	0.287693	-1.10638	0.00335	0.308641	no
XLOC_015054	EEF1B2	chr2:206159593-206162929	High	Low	OK	161.357	45.5111	-1.82597	0.282051	-1.40693	0.00085	0.148562	no
XLOC_005406	FGFR1OP2	chr12:26938371-26966648	High	Low	OK	85.2823	23.9574	-1.83178	0.280918	-0.84588	0.01135	0.578947	no
XLOC_002278	GAS5	chr1:173863247-173867987	High	Low	OK	48.3117	13.5421	-1.83492	0.280307	-1.91709	5e-05	0.0204914	yes
XLOC_022431	CRISP3	chr6:49727380-49744455	High	Low	OK	4.80361	1.33576	-1.84645	0.278076	-1.84492	5e-05	0.0204914	yes
XLOC_019494	LINC00989	chr4:79492592-79576460	High	Low	OK	6.80472	1.88733	-1.85019	0.277356	-1.51336	0.0023	0.260338	no
XLOC_023967	HRAT92	chr7:520390-525232	High	Low	OK	1.28658	0.347385	-1.88893	0.270007	-0.800524	0.00355	0.321699	no
XLOC_021172	NME5	chr5:138115171-138139443	High	Low	OK	1.99304	0.538091	-1.88905	0.269985	-1.1712	0.0028	0.286879	no
XLOC_008729	RSL24D1	chr15:55181313-55197033	High	Low	OK	25.8149	6.96267	-1.89049	0.269715	-2.15392	5e-05	0.0204914	yes
XLOC_008031	MAFIP	chr14_GL000194v1_random:53588-115073	High	Low	OK	2.71608	0.729392	-1.89676	0.268546	-1.20804	0.02365	0.821208	no
XLOC_011121	EVI2A	chr17:31094926-31377677	High	Low	OK	35.5666	9.2168	-1.94818	0.259143	-0.401519	0.04005	0.9673	no
XLOC_004493	HBD	chr11:5232828-5234628	High	Low	OK	656.551	169.745	-1.95154	0.25854	-0.772813	0.03595	0.955512	no
XLOC_008757	RPS27L	chr15:63153339-63157542	High	Low	OK	13.7889	3.55219	-1.95673	0.257612	-1.71371	0.0001	0.0360152	yes
XLOC_019921	PPBP	chr4:73986438-73988190	High	Low	OK	275.019	68.3933	-2.0076	0.248686	-1.04473	0.0229	0.806984	no
XLOC_005329	CLEC4D	chr12:8513539-8522364	High	Low	OK	12.0528	2.96867	-2.02148	0.246305	-2.00496	5e-05	0.0204914	yes
XLOC_001129	C4BPA	chr1:207104261-207144972	High	Low	OK	6.81323	1.64614	-2.04925	0.24161	-1.54332	5e-05	0.0204914	yes
XLOC_012124	C18orf32,RPL17,RPL17-C18orf32	chr18:49481177-49492565	High	Low	OK	400.339	96.6304	-2.05067	0.241372	-1.25553	0.0097	0.533725	no
XLOC_022429	RHAG	chr6:49605176-49636874	High	Low	OK	1.48666	0.349924	-2.08696	0.235376	-1.16351	0.0017	0.219614	no
XLOC_016787	ABCC13	chr21:14273798-14301371	High	Low	OK	10.5612	2.41503	-2.12867	0.228669	-1.23464	0.03215	0.907607	no
XLOC_010592	MYL4	chr17:47209061-47223679	High	Low	OK	408.932	92.6699	-2.14169	0.226614	-0.355379	0.00285	0.287053	no
XLOC_006624	RPL21	chr13:27251554-27256565	High	Low	OK	3511.17	789.068	-2.15373	0.224731	-0.299152	0.00225	0.259624	no
XLOC_005967	CLEC1B	chr12:9993060-9999300	High	Low	OK	6.86175	1.53343	-2.16181	0.223476	-1.46992	0.00015	0.0434817	yes
XLOC_002206	ITLN1	chr1:160876539-160885170	High	Low	OK	16.3621	3.65238	-2.16345	0.223222	-1.68909	5e-05	0.0204914	yes
XLOC_018487	RPL35A	chr3:197889074-197960015	High	Low	OK	806.167	177.669	-2.18189	0.220387	-0.919189	0.0303	0.889174	no
XLOC_002084	S100A12	chr1:153373707-153375599	High	Low	OK	1613.8	353.043	-2.19255	0.218764	-0.78035	0.0119	0.589298	no
XLOC_001767	ITGB3BP	chr1:63440769-63523273	High	Low	OK	3.33253	0.725697	-2.19918	0.217761	-1.28407	0.00145	0.202744	no
XLOC_007061	COMMD6	chr13:75525213-75549439	High	Low	OK	13.2661	2.86263	-2.21234	0.215784	-2.0103	5e-05	0.0204914	yes
XLOC_014398	RPS7	chr2:3575262-3580919	High	Low	OK	330.969	71.0494	-2.2198	0.214671	-1.4449	0.025	0.839336	no
XLOC_025941	CA3-AS1	chr8:85438826-85481492	High	Low	OK	6.28148	1.3154	-2.2556	0.20941	-0.494355	0.0321	0.907607	no
XLOC_006733	OLFM4	chr13:53028740-53052061	High	Low	OK	8.83225	1.81337	-2.28411	0.205312	-2.03833	5e-05	0.0204914	yes
XLOC_005559	RPL41	chr12:56116589-56117832	High	Low	OK	4275.6	863.304	-2.30818	0.201915	-0.266414	0.00045	0.0972409	no
XLOC_025940	CA1	chr8:85328228-85378154	High	Low	OK	232.416	46.5668	-2.31933	0.20036	-1.05267	0.00385	0.329189	no
XLOC_020106	GYPA	chr4:144109302-144140786	High	Low	OK	1.58246	0.315721	-2.32544	0.199514	-1.4204	0.00145	0.202744	no
XLOC_019612	LARP1B	chr4:128061265-128211143	High	Low	OK	5.76336	1.14847	-2.32719	0.199272	-1.80584	0.004	0.339571	no
XLOC_005017	MMP8	chr11:102711794-102724954	High	Low	OK	10.3663	2.06414	-2.32828	0.199121	-2.18982	5e-05	0.0204914	yes
XLOC_009783	RPS15A	chr16:18782954-18790334	High	Low	OK	1090.77	215.905	-2.33688	0.197938	-0.974846	0.0057	0.410573	no
XLOC_019650	RPS3A	chr4:151099572-151104652	High	Low	OK	581.622	114.036	-2.35059	0.196066	-1.14947	0.0432	0.996955	no
XLOC_005505	PFDN5	chr12:53295450-53299451	High	Low	OK	471.06	91.0105	-2.37181	0.193203	-0.585264	0.00015	0.0434817	yes
XLOC_008768	RBPMS2	chr15:64739895-64775571	High	Low	OK	4.56409	0.870853	-2.38983	0.190805	-1.14714	0.0006	0.11319	no
XLOC_025925	HEY1	chr8:79764009-79767863	High	Low	OK	1.266	0.239683	-2.40108	0.189323	-1.30977	0.0025	0.272592	no
XLOC_026528	DNAJC25,DNAJC25-GNG10,GNG10	chr9:111631351-111670246	High	Low	OK	259.018	48.827	-2.4073	0.188508	-1.18976	5e-05	0.0204914	yes
XLOC_014704	ANKRD36BP2	chr2:88765901-88806595	High	Low	OK	1.04197	0.196059	-2.40995	0.188162	-1.20603	0.02885	0.88179	no
XLOC_003562	RPL21	chr10:120354660-120355223	High	Low	OK	9.83867	1.83223	-2.42486	0.186228	-1.36478	0.00045	0.0972409	no
XLOC_004617	CCDC34	chr11:27338513-27363248	High	Low	OK	4.41959	0.811374	-2.44547	0.183586	-1.68709	5e-05	0.0204914	yes
XLOC_009061	HBZ	chr16:152854-154505	High	Low	OK	147.692	27.0712	-2.44776	0.183295	-0.441295	0.00495	0.376108	no
XLOC_012708	CD177	chr19:43353658-43363172	High	Low	OK	32.837	5.8049	-2.49998	0.176779	-1.78004	5e-05	0.0204914	yes
XLOC_002085	S100A8	chr1:153390031-153391188	High	Low	OK	8599.11	1473.53	-2.54491	0.171359	-0.127703	0.00035	0.0815637	no
XLOC_006991	TPT1	chr13:45333470-45341284	High	Low	OK	851.177	138.229	-2.6224	0.162397	-0.178567	0.00015	0.0434817	yes
XLOC_002856	RPS24	chr10:78033759-78056813	High	Low	OK	389.669	59.0551	-2.72212	0.151551	-0.903717	5e-05	0.0204914	yes
XLOC_016319	PFDN4	chr20:54207962-54219953	High	Low	OK	2.15714	0.304921	-2.82261	0.141355	-1.51693	0.0003	0.0742812	no
XLOC_009924	LOC643802	chr16:53369361-53371129	High	Low	OK	9.54368	1.28506	-2.8927	0.134651	-2.25941	5e-05	0.0204914	yes
XLOC_027585	COX7B	chrX:77899463-77905384	High	Low	OK	66.2161	8.7339	-2.92248	0.1319	-1.8035	5e-05	0.0204914	yes
XLOC_014743	RPL31	chr2:101002228-101151384	High	Low	OK	748.455	96.5807	-2.95411	0.12904	-0.905932	0.00065	0.120707	no
XLOC_005964	CLEC2B	chr12:9852368-9869859	High	Low	OK	44.4459	4.54357	-3.29015	0.102227	-2.18951	0.01145	0.579332	no
XLOC_000692	MAN1A2	chr1:117367462-117525698	High	Low	OK	25.5953	2.27103	-3.49446	0.0887284	-1.61937	0.00095	0.150543	no
XLOC_025456	LY96	chr8:73991328-74029072	High	Low	OK	148.167	9.78525	-3.92047	0.0660421	-2.5178	0.00055	0.112703	no
XLOC_000271	SERINC2	chr1:31409564-31434680	High	Low	OK	62.2261	3.62632	-4.10094	0.0582766	-0.897529	0.0001	0.0360152	yes
XLOC_026918	LINC01506	chr9:68543540-68546602	High	Low	OK	105.381	6.13244	-4.10301	0.058193	-2.11474	0.04455	0.999518	no
XLOC_004497	HBG2	chr11:5253190-5254781	High	Low	OK	21050.4	1131.17	-4.21795	0.0537366	-0.00947763	5e-05	0.0204914	yes
XLOC_004496	HBG1	chr11:5248271-5249857	High	Low	OK	7698.78	81.7139	-6.55791	0.0106138	-0.189381	5e-05	0.0204914	yes

## Sheet: biovenn upregulated
PTB	VDD	low VDBP	PTB and VDBP	PTB and VDD	VDD and VDBP only	PTB and VDD only	all 3 groups	PTB only	VDD only	low VDBP only
HBG1	FCRL5	AP3B2	ID: RSAD2	ID: S100B	GRAP	ID: S100B	ID: FCRL5	ID: HBG1	ID: LYPD2	ID: AP3B2
SERINC2	LYPD2	RSAD2	ID: IFI27	ID: CNTNAP3	1	ID: CNTNAP3	ID: TDRD9	ID: SERINC2	ID: IL12RB2	ID: CMPK2
MAN1A2	IL12RB2	CMPK2	ID: HERC5	ID: MZB1		ID: MZB1	2	ID: MAN1A2	ID: PACSIN1	ID: IFI44L
LY96	S100B	SIGLEC1	ID: IFIT3	ID: SEMA6B		ID: SEMA6B		ID: LY96	ID: RRM2	ID: ETV7
LINC01506	PACSIN1	HERC5	ID: USP18	ID: USP32P1		ID: USP32P1		ID: LINC01506	ID: EDAR	ID: OAS1
RSAD2	MZB1	IFI44L	ID: SIGLEC1	ID: TDRD9		5		ID: CLEC2B	ID: FBLN2	ID: HLA-DRB5
CLEC2B	RRM2	IFIT3	ID: IFI44	ID: FCRL5				ID: HBG2	ID: SRP14-AS1	ID: EXOC3L1
HBG2	TDRD9	IFI27	ID: LY6E	7				ID: RPS24	ID: TTC24	ID: GPR162
RPS24	EDAR	OASL	ID: SERPING1					ID: RPL31	ID: SLC22A17	ID: OAS2
RPL31	FBLN2	USP18	ID: EPSTI1					ID: CCDC34	ID: PLA2G4C	ID: XAF1
CCDC34	SRP14-AS1	ETV7	ID: BATF2					ID: LOC643802	ID: LOC155060	ID: TMEM121
LOC643802	TTC24	OAS1	ID: OASL					ID: LOC100288798	ID: CDCA5	ID: IFI35
IFI27	SLC22A17	LY6E	ID: LAMP3					ID: LARP1B	ID: NCAM1	ID: MARCO
LOC100288798	PLA2G4C	IFI44	ID: TDRD9					ID: TNNC2	ID: LYNX1	ID: PNMA6A
LARP1B	LOC155060	HLA-DRB5	ID: FCRL5					ID: TPT1	ID: LRRN3	ID: ABCG1
TNNC2	CNTNAP3	EXOC3L1	ID: IFIT5					ID: MYL4	ID: MGC16275	ID: TMEM180
TPT1	CDCA5	BATF2	ID: TTC38					ID: PFDN4	ID: OBSCN	ID: NKX3-1
MYL4	NCAM1	EPSTI1	17					ID: PFDN5	ID: GCNT4	ID: ZBP1
PFDN4	LYNX1	GPR162						ID: RPL21	ID: GPA33	ID: ATRIP,TREX1
PFDN5	USP32P1	OAS2						ID: IFIT1	ID: ARRDC5	ID: PARP12
RPL21	LRRN3	XAF1						ID: HBZ	ID: KLHL14	ID: LAP3
IFIT1	MGC16275	LAMP3						ID: RPL41	ID: NEMP2	ID: HES4
HBZ	OBSCN	TMEM121						ID: CCDC15	ID: CCNB2	ID: ZCCHC2
RPL41	GCNT4	IFI35						ID: PVRL2	ID: NAPSB	ID: IRF7
CCDC15	GPA33	MARCO						ID: COX7B	ID: SPRYD4	ID: HLA-DRB1
PVRL2	ARRDC5	PNMA6A						ID: ALS2CR12	ID: LINC00565	ID: DHX58
COX7B	KLHL14	SERPING1						ID: RPL35A	ID: CXXC5	ID: JUP
ALS2CR12	NEMP2	ABCG1						ID: ITGB3BP	ID: AEBP1	ID: HELZ2
RPL35A	CCNB2	TMEM180						ID: RGS10	ID: PAIP2B	ID: DDX60
ITGB3BP	NAPSB	NKX3-1						ID: LIPC	ID: NOG	ID: AIFM3
RGS10	SPRYD4	ZBP1						ID: HIST1H2BH	ID: PRKCA	ID: PTGDS
LIPC	LINC00565	ATRIP,TREX1						ID: PDZK1IP1	ID: HERC2P3	ID: TCN2
RPL21	CXXC5	PARP12						ID: RPS12	ID: PAX5	ID: BST2
HERC5	AEBP1	LAP3						ID: FAM133B	ID: TCL1A	ID: SLC22A23
HIST1H2BH	PAIP2B	HES4						ID: DNAJC25,DNAJC25-GNG10,GNG10	ID: TSPAN4	ID: UBE2L6
PDZK1IP1	NOG	ZCCHC2						ID: NDUFB1	ID: LCN10	ID: DDX58
RPS12	PRKCA	FCRL5						ID: HIST3H2A	ID: ZSCAN18	ID: TNNT3
FAM133B	HERC2P3	IRF7						ID: HIST1H2BG	ID: SH2D1B	ID: PML
DNAJC25,DNAJC25-GNG10,GNG10	PAX5	TDRD9						ID: FCGR2C	ID: POU2AF1	ID: CPA3
NDUFB1	TCL1A	HLA-DRB1						ID: FGFR1OP2	ID: AFF3	ID: STAC3
HIST3H2A	TSPAN4	DHX58						ID: C4BPA	ID: CNR2	ID: PARP10
HIST1H2BG	SEMA6B	JUP						ID: COMMD6	ID: MYBL2	ID: GBP1
FCGR2C	LCN10	HELZ2						ID: CLEC1B	ID: LOC100131564	ID: LOC729348
FGFR1OP2	ZSCAN18	DDX60						ID: EEF1B2	ID: SAMD10	ID: SPATS2L
C4BPA	SH2D1B	AIFM3						ID: ATP5E,SLMO2	ID: IL2RB	ID: MT2A
COMMD6	POU2AF1	PTGDS						ID: C18orf32,RPL17,RPL17-C18orf32	ID: CCR7	ID: LGALS3BP
CLEC1B	AFF3	TCN2						ID: RPS15A	ID: ITM2C	ID: C1QA
EEF1B2	CNR2	BST2						ID: WBP5	ID: APBB1	ID: MX2
IFIT3	MYBL2	SLC22A23						ID: HIST1H3H	ID: RAB30	ID: IFIH1
ATP5E,SLMO2	LOC100131564	UBE2L6						ID: KLHL35	ID: LEF1	ID: CARD9
USP18	SAMD10	DDX58						ID: E2F1	ID: IGSF8	ID: GPBAR1
C18orf32,RPL17,RPL17-C18orf32	IL2RB	TNNT3						ID: ZC3H6	ID: BACH2	ID: SSTR3
RPS15A	CCR7	PML						ID: NME5	ID: CD27	ID: CCR3
WBP5	ITM2C	CPA3						ID: RAP1GAP	ID: TIAM1	ID: ISL2
SIGLEC1	APBB1	STAC3						ID: CARD16	ID: TMIGD2	ID: CADM4
HIST1H3H	RAB30	PARP10						ID: RPL11	ID: CD79A	ID: PARP14
KLHL35	LEF1	GBP1						ID: AKAP7	ID: ATAD2	ID: HERC6
E2F1	IGSF8	LOC729348						ID: BAG1	ID: OLFM2	ID: NLRP2
S100B	BACH2	SPATS2L						ID: LOC440434	ID: CD22	ID: KPTN
ZC3H6	CD27	MT2A						ID: TPRKB	ID: CACNA1I	ID: HSH2D
IFI44	GRAP	LGALS3BP						ID: RPS27L	ID: LOC154761	ID: SPON2
NME5	TIAM1	C1QA						ID: NRGN	ID: CD19	ID: MAD1L1
RAP1GAP	TMIGD2	MX2						ID: HIST1H2BD	62	ID: PEX6
CARD16	CD79A	IFIH1						ID: ELOVL7		ID: STAT2
LY6E	ATAD2	CARD9						ID: CSPP1		ID: RTP4
RPL11	OLFM2	GPBAR1						ID: RPL27		ID: TIGD3
AKAP7	CD22	SSTR3						ID: CCDC18		ID: MPZL1
BAG1	CACNA1I	CCR3						ID: LINC00152		ID: IRF9
SERPING1	LOC154761	ISL2						ID: IFT20		ID: CYP27A1
LOC440434	CD19	CADM4						ID: NRIR		ID: NEURL1
TPRKB	70	PARP14						ID: EMID1		ID: CSF1
RPS27L		IFIT5						ID: CXCR2P1		ID: UNC93B1
NRGN		HERC6						ID: HOMER2		ID: MLC1
HIST1H2BD		NLRP2						ID: HYPK,SERF2		ID: LIMS2
ELOVL7		KPTN						ID: PDK2		ID: HMOX1
CSPP1		HSH2D						ID: SCN1B		ID: GPR35
RPL27		SPON2						ID: LSM3		ID: SLC37A2
CCDC18		MAD1L1						ID: SNHG8		ID: EIF2AK2
LINC00152		PEX6						ID: TOMM7		ID: LINC00339
IFT20		STAT2						ID: KIF20B		ID: CES1
NRIR		RTP4						ID: LINC00989		ID: FAM50B
EMID1		TIGD3						ID: SVIP		ID: DAGLA
CNTNAP3		MPZL1						ID: WHAMMP2		ID: MYCL
EPSTI1		IRF9						ID: ANKRD9		ID: CD300C
CXCR2P1		CYP27A1						ID: PET100		ID: APOL1
BATF2		NEURL1						ID: CR1L		ID: FBXO6
HOMER2		CSF1						ID: FRA10AC1		ID: NOV
HYPK,SERF2		UNC93B1						ID: TNFSF4		ID: MOV10
OASL		MLC1						ID: NEMF		ID: ABI3
PDK2		LIMS2						ID: FAM200B		ID: CPVL
SCN1B		HMOX1						ID: MGC72080		ID: CDKN1C
LSM3		GPR35						ID: GAS5		ID: RIN2
SNHG8		SLC37A2						ID: HNMT		ID: LRFN1
MZB1		EIF2AK2						ID: COX6C		ID: FAM20C
TOMM7		LINC00339						ID: RSL24D1		ID: GATA2
KIF20B		CES1						ID: RWDD1		ID: RIN1
SEMA6B		FAM50B						ID: NSMCE2		ID: IRF5
LINC00989		DAGLA						ID: IER3		ID: APOL6
SVIP		MYCL						ID: NGFRAP1		ID: FBP1
WHAMMP2		CD300C						ID: ZFAND1		ID: EPHB6
ANKRD9		APOL1						ID: C1orf233		ID: SPIB
PET100		FBXO6						ID: MAST4		ID: AKR7A2
CR1L		NOV						ID: TSPAN33		ID: SLC2A6
FRA10AC1		MOV10						ID: SNHG6		ID: TOR1B
TNFSF4		ABI3						ID: LINC00493		ID: CD300LB
LAMP3		CPVL						ID: UQCRH		ID: SP140L
NEMF		CDKN1C						ID: HACD4		ID: PLD4
FAM200B		RIN2						ID: RPS19BP1		107
MGC72080		LRFN1						ID: NT5C3A
USP32P1		FAM20C						ID: CCDC91
TDRD9		GATA2						ID: SEC11C
GAS5		RIN1						ID: CLDN5
HNMT		IRF5						ID: GAS2L1
COX6C		TTC38						ID: MYEOV2
RSL24D1		APOL6						ID: SF3B6
RWDD1		FBP1						ID: C5orf56
NSMCE2		EPHB6						ID: LGALSL
IER3		SPIB						ID: NDUFA5
NGFRAP1		AKR7A2						ID: RPS21
ZFAND1		GRAP						ID: RAB4A,SPHAR
C1orf233		SLC2A6						120
MAST4		TOR1B
TSPAN33		CD300LB
SNHG6		SP140L
LINC00493		PLD4
UQCRH		125
HACD4
RPS19BP1
NT5C3A
FCRL5
CCDC91
SEC11C
IFIT5
CLDN5
GAS2L1
TTC38
MYEOV2
SF3B6
C5orf56
LGALSL
NDUFA5
RPS21
RAB4A,SPHAR
142

## Sheet: Bioven Downregulated
PTB	VDD	low VDBP	PTB and VDD	PTB and low VDBP and VDD	VDD and low VDBP	PTB ONLY	VDD only	low VDBP	PTB and low VDBP only
LOC729218	IFRD1	CMPK1	ID: TCN1	ID: TCN1	ID: YIPF6	ID: LOC729218	ID: IFRD1	ID: CMPK1	D: TCN1
RN7SK	ARL11	POMP	ID: GRB10	ID: RETN	ID: HIGD1A	ID: RN7SK	ID: ARL11	ID: POMP	ID: RETN
SLC25A29	GSTO1	LYPLA1	ID: CRAT	ID: PGM5	ID: PHF5A	ID: SLC25A29	ID: GSTO1	ID: LYPLA1	ID: PGM5
PSMD5-AS1	CCDC71L	STARD3NL	ID: RETN	ID: RNASE3	ID: RAB4A,SPHAR	ID: PSMD5-AS1	ID: CCDC71L	ID: F5	ID: RNASE3
TCN1	FAM118A	F5	ID: CHI3L1	ID: ORM1	ID: SELT	ID: MYOM2	ID: CDC42EP4	ID: UGCG	ID: ORM1
GRB10	CDC42EP4	UGCG	ID: FAM118A	ID: BPI	ID: FGD4	ID: PRKXP1	ID: NTNG2	ID: STOM	ID: BPI
CRAT	YIPF6	STOM	ID: PGM5	ID: MMP8	ID: TMEM70	ID: SERPINB10	ID: MGST1	ID: RNF138	ID: MMP8
MYOM2	NTNG2	RNF138	ID: S100P	ID: DEFA4	ID: PIGX	ID: TMEM180	ID: PPP2R5A	ID: TMEM167A	ID: DEFA4
RETN	MGST1	TMEM167A	ID: MPO	ID: OLFM4	ID: STARD3NL	8	ID: VNN3	ID: TRPM2	ID: OLFM4
PRKXP1	PPP2R5A	TRPM2	ID: ELANE	ID: CHIT1	ID: DPH3		ID: PAIP2	ID: ANKRD49	ID: CHIT1
CHI3L1	VNN3	ALCAM	ID: CTSG	10	ID: GJA9,MYCBP		ID: LMO2	ID: LIMS1	10
FAM118A	HIGD1A	ANKRD49	ID: RNASE3		ID: KRCC1		ID: UBE2O	ID: GALNT4,POC1B,POC1B-GALNT4
PGM5	PAIP2	UBE2W	ID: ORM1		ID: ALCAM		ID: SLCO4C1	ID: ARL16
S100P	PHF5A	LIMS1	ID: BPI		ID: ZNF354A		ID: SULT1A1	ID: CCDC126
MPO	LMO2	FGD4	ID: MMP8		ID: RABGGTB		ID: SUGT1	ID: SKIL
ELANE	RAB4A,SPHAR	GALNT4,POC1B,POC1B-GALNT4	ID: DEFA4		ID: CPEB4		ID: RSF1	ID: ERGIC2
SERPINB10	UBE2O	ARL16	ID: PRTN3		ID: ITGAV		ID: UQCR10	ID: SNRPD2
CTSG	SLCO4C1	CCDC126	ID: OLFM4		ID: GCLM		ID: FAHD1	ID: PSMA6
RNASE3	SULT1A1	CD58	ID: CHIT1		ID: GAPT		ID: RANBP10	ID: COX7A2
ORM1	SELT	SKIL	19		ID: CD58		ID: TNFSF14	ID: TMEM14B
TMEM180	FGD4	ERGIC2			ID: UBE2W		ID: IL1R2	ID: NAIP
BPI	SUGT1	SNRPD2			ID: TBPL1		ID: IL18RAP	ID: ARHGAP5
MMP8	RSF1	PSMA6			ID: PERP		ID: DUSP23	ID: SREK1IP1
DEFA4	UQCR10	TBPL1			ID: IDI1		ID: UBALD1	ID: TMEM106C
PRTN3	FAHD1	ZNF354A			ID: WHAMMP3		ID: PPCDC	ID: MYNN
OLFM4	RANBP10	COX7A2			ID: UBE2D1		ID: MPZL3	ID: PI3
CHIT1	TNFSF14	TMEM14B			ID: EIF4E3		ID: MBD2	ID: ATP9A
27	IL1R2	TMEM70			ID: PRKAR2B		ID: ITGB4	ID: DZIP3
	IL18RAP	RNF141			ID: SCOC		ID: ZFAND2B	ID: ENPP4
	TMEM70	NAIP			ID: NUCB2		ID: GGT1	ID: C12orf57
	DUSP23	ARHGAP5			ID: GSKIP		ID: DRAM1	ID: C2orf88
	UBALD1	SREK1IP1			ID: TCEB1		ID: RALBP1	ID: FAM157C
	PPCDC	TMEM106C			ID: SUMO1		ID: NRBF2	ID: NFYB
	MPZL3	LAMTOR3			ID: MOB1B		ID: STX10	ID: SMDT1
	MBD2	REXO2			ID: UQCRH		ID: PDCD4-AS1	ID: SRP9
	ITGB4	MYNN			ID: PTGS2		ID: B3GNTL1	ID: UROS
	ZFAND2B	PIGX			ID: VBP1		ID: PPOX	ID: KIAA1324
	GGT1	SUMO1			ID: RNF141		ID: DEK	ID: TXNDC9
	DRAM1	GAPT			ID: SNRPG		ID: RHOQ	ID: EIF3H
	PIGX	CEP19			ID: CISD2		ID: MPZL2	ID: COX7A2L
	RALBP1	SMIM3			ID: LAMTOR3		ID: REPS2	ID: CCDC91
	STARD3NL	PTGS2			ID: SNX10		ID: DBI	ID: PLA2G12A
	NRBF2	PI3			ID: ZNF271P		ID: BRK1	ID: CTDSPL
	DPH3	GJA9,MYCBP			ID: CLEC4A		ID: LINC01410	ID: OIP5-AS1
	STX10	RABGGTB			ID: CNIH4		ID: GLT1D1	ID: GZMA
	GJA9,MYCBP	IDI1			ID: CXCL5		ID: 3-Mar	ID: THBS1
	PDCD4-AS1	EIF4E3			ID: CAPZA2		ID: IFI27L2	ID: DPH5
	KRCC1	ATP9A			ID: UBXN4		ID: ATG3	ID: WRB
	B3GNTL1	DZIP3			ID: SULT1B1		ID: OXER1	ID: COX7C
	PPOX	ENPP4			ID: DCLRE1A		ID: FAM101B	ID: COPS2
	ALCAM	C12orf57			ID: SMIM3		ID: PPP2R5B	ID: KLRB1
	DEK	C2orf88			ID: KATNBL1		ID: E2F2	ID: SSX2IP
	RHOQ	NUDT4			ID: LIN7A		ID: CITED4	ID: TWF1
	MPZL2	RGCC			ID: ZFAND1		ID: ARHGEF12	ID: ZNF542P
	REPS2	YIPF6			ID: NUDT4		ID: EPHB4	ID: ZNF277
	DBI	PERP			ID: LINC00493		ID: CLK3	ID: MED7
	BRK1	SNX10			ID: REXO2		ID: PANX2	ID: HOPX
	LINC01410	ORM1			ID: APOPT1		ID: BACE2	ID: MYEOV2
	GLT1D1	CLEC4A			ID: FAM96A		ID: MYO7B	ID: TOMM5
	ZNF354A	FAM157C			ID: PMAIP1		ID: SCD	ID: NDUFA5
	RABGGTB	CPEB4			ID: LOC731424		ID: NDUFA6	ID: LOC283788
	CPEB4	NFYB			ID: AP3S1		ID: MTFMT	ID: TRAT1
	ITGAV	SMDT1			ID: COMMD8		ID: TCP11L2	ID: TMEM126B
	2024-03-03	SRP9			ID: SNX16		ID: CEACAM4	ID: ARMC2
	IFI27L2	NUCB2			ID: VPS29		ID: BMP2K	ID: CXCR2P1
	ATG3	UBE2D1			ID: ZNF267		ID: LOC285074	ID: SMIM20
	GCLM	UROS			ID: SLPI		ID: ANXA1	ID: SDHAF3
	OXER1	KIAA1324			ID: IPO11,LRRC70		ID: DDAH2	ID: RPL6
	GAPT	HP			ID: NSMCE2		ID: KAT2B	ID: MRPL32
	FAM101B	TXNDC9			ID: C12orf75		ID: CEBPD	ID: CD48
	PPP2R5B	DPH3			ID: ACP1		ID: AIM2	ID: CDKN2C
	E2F2	EIF3H			ID: RWDD1		ID: ENY2	ID: LRRC75A-AS1,SNORD49B
	CITED4	COX7A2L			ID: FAM47E,FAM47E-STBD1,STBD1		ID: RPIA	ID: EAF2
	ARHGEF12	CEACAM6			ID: TSPAN6		ID: ANXA3	ID: SNHG6
	EPHB4	CCDC91			ID: SNRPE		ID: MSI2	ID: NUSAP1
	CD58	PLA2G12A			ID: UBXN10		ID: AGO2	ID: CCZ1B
	CLK3	CTDSPL			ID: ARL4A		ID: GABARAPL2	ID: RPS21
	PANX2	OIP5-AS1			ID: PDCD10		ID: C9orf40	ID: CFAP36
	BACE2	FAM47E,FAM47E-STBD1,STBD1			ID: WHAMMP2		ID: ACP5	ID: RPS29
	MYO7B	RAB4A,SPHAR			ID: HRSP12		ID: C4orf48	ID: RPL35
	SCD	IKBIP			ID: TOMM7		ID: YAF2	ID: DNAJB4
	NDUFA6	ARL4A			ID: B3GNT5		ID: ITSN1	ID: NECAB2
	UBE2W	VBP1			ID: CDYL		ID: MICALCL	ID: RAB6B
	TBPL1	WHAMMP3			ID: PNP		ID: NR6A1	ID: TNFRSF9
	MTFMT	ZNF267			ID: ERRFI1		ID: BATF	ID: DSC2
	TCP11L2	GZMA			ID: RNF7		ID: DNAJA4	ID: SEC11C
	PERP	RNF7			ID: MBOAT2		ID: COL4A2	ID: KIAA0825
	CEACAM4	THBS1			ID: RGCC		ID: SERPINA3	ID: CD52
	BMP2K	MBOAT2			ID: XRCC4		ID: TDP2	ID: RAB27B
	IDI1	DPH5			ID: COPS3		ID: ST3GAL4	ID: HINT1
	WHAMMP3	MOB1B			ID: NDUFA4		ID: MRPL33	ID: COX6C
	LOC285074	UBXN4			ID: YOD1		ID: PGRMC1	ID: TEX30
	ANXA1	KATNBL1			ID: HNMT		ID: ENTPD5	ID: GPR15
	DDAH2	UBXN10			ID: POLR2K		ID: KANK2	ID: PROS1
	KAT2B	WRB			ID: HSBP1		ID: GDF15	ID: ZNF254
	UBE2D1	CDYL			ID: MGC72080		ID: FKBP9	ID: BEND2
	CEBPD	AP3S1			ID: DCUN1D1		ID: IGFBP3	ID: TMEM40
	EIF4E3	COX7C			ID: SF3B6		ID: EIF1B	ID: SNHG8
	AIM2	ACP1			ID: EEF1B2		ID: PADI4	ID: RPS18
	ENY2	CXCL5			ID: C4BPA		ID: IL1RN	ID: RNF182
	RPIA	LOC731424			ID: XRCC6BP1		ID: EVA1B	ID: CKS2
	ANXA3	COPS2			ID: USMG5		ID: PITHD1	ID: HPGD
	PRKAR2B	SELT			ID: SDPR		ID: TGM3	ID: C8orf59
	SCOC	KLRB1			ID: TCN1		ID: FOXO3	ID: RPL27
	MSI2	SSX2IP			ID: LSM3		ID: FAM214B	ID: RPL22L1
	AGO2	LINC00493			ID: MSANTD3,MSANTD3-TMEFF1,TMEFF1		ID: CDK2AP1	ID: RPL11
	GABARAPL2	TWF1			ID: CCDC65		ID: NDUFA2	ID: MCEMP1
	C9orf40	GCLM			ID: PGM5		ID: IFNGR2	ID: PDE5A
	ACP5	ZNF542P			ID: FRA10AC1		ID: CASP4	ID: C1orf54
	NUCB2	KRCC1			ID: IKBIP		ID: PLAU	ID: LGALS3
	C4orf48	ZNF277			ID: C14orf2		ID: TBC1D22B	ID: MRPL13
	YAF2	GSKIP			ID: HOMER2		ID: CREG1	ID: GAS5
	GSKIP	PMAIP1			ID: SVIP		ID: RIOK3	ID: MAFIP
	TCEB1	HIGD1A			ID: ISCA1		ID: ZMAT2	ID: EVI2A
	SUMO1	SDC4			ID: NDUFB3		ID: C3	ID: HBD
	ITSN1	ITGAV			ID: SDC4		ID: BTNL8	ID: PPBP
	MICALCL	MED7			ID: CXCL8		ID: MSRB2	ID: C18orf32,RPL17,RPL17-C18orf32
	NR6A1	LIN7A			ID: ITGB6		ID: USP10	ID: RPL35A
	BATF	HOPX			ID: CLIC2		ID: QPCT	ID: RPS15A
	DNAJA4	MYEOV2			ID: CD24		ID: OGFRL1	ID: RPS3A
	COL4A2	ZNF271P			ID: MMP7		ID: SCGB3A1	ID: CD177
	SERPINA3	TOMM5			ID: RNF11		ID: MARK3	ID: LINC01506
	MOB1B	NDUFA5			ID: CABP5		ID: DPY30
	UQCRH	LOC283788			ID: TPRKB		ID: LAMB3
	TDP2	PNP			ID: SH3BGRL2		ID: GABARAPL1
	PTGS2	VPS29			ID: SNX3		ID: PTEN
	S100P	DCUN1D1			ID: RSL24D1		ID: RGL4
	ST3GAL4	MGC72080			ID: BLOC1S2		ID: GFOD2
	MRPL33	TRAT1			ID: SCLY,UBE2F		ID: KCMF1
	PGRMC1	TMEM126B			ID: RBX1		ID: SCLT1
	ENTPD5	XK			ID: FAM104B		ID: PCTP
	KANK2	ITGB6			ID: RPS7		ID: SDHB
	VBP1	FAM96A			ID: HACD4		ID: ANKRD26
	GDF15	TCEB1			ID: CEP19		ID: WBP4
	FKBP9	CLIC2			ID: TFPI2		ID: RAB2B
	IGFBP3	ARMC2			ID: KIF20B		ID: CLEC12A
	RNF141	CXCR2P1			ID: PIN4		ID: CDHR3
	EIF1B	APOPT1			ID: GGTA1P		ID: JDP2
	PADI4	CAPZA2			ID: MCUR1		PhyloPat ID: PPP1R14A
	IL1RN	SMIM20			ID: PROM1		ID: HSPB1
	SNRPG	CYSTM1			ID: ZBTB8OS		ID: TMEM55A
	CISD2	SDHAF3			ID: LRRCC1		ID: VTI1B
	EVA1B	XRCC4			ID: CEACAM6		ID: TSPAN2
	PITHD1	SNX3			ID: ATP5L		ID: MIIP
	TGM3	DMKN			ID: ITGA2		ID: SYF2
	LAMTOR3	SF3B6			ID: LINC00989		ID: TMEM116
	FOXO3	XRCC6BP1			ID: CFH		ID: CCS
	FAM214B	TSPAN6			ID: PLS3		ID: HIATL1
	SNX10	RPL6			ID: XK		ID: GCA
	ZNF271P	MRPL32			ID: RETN		ID: KRT7
	CLEC4A	COPS3			ID: S100A2		ID: SEC14L4
	CDK2AP1	CD24			ID: NEMF		ID: EFHC2
	NDUFA2	CD48			ID: FAM200B		ID: C5orf56
	IFNGR2	CDKN2C			ID: SPAG6		ID: IL10RB-AS1
	CASP4	PHF5A			ID: MAST4		ID: SESN3
	CNIH4	SNRPG			ID: ELOVL7		ID: MSRB3
	PLAU	LRRC75A-AS1,SNORD49B			ID: MAL2		ID: CDA
	TBC1D22B	YOD1			ID: RGS18		ID: CYB5A
	CREG1	MMP7			ID: PRDM5		ID: CLEC4E
	RIOK3	PDCD10			ID: BPGM		ID: SIAH2
	ZMAT2	EAF2			ID: SEC62		ID: FLCN
	CXCL5	SNHG6			ID: CFAP43		ID: PTPRF
	C3	S100A2			ID: PLA2G10		ID: PLVAP
	CAPZA2	LCN2			ID: RPS27L		ID: MYH14
	UBXN4	CFAP43			ID: DSG2		ID: NUP214
	SULT1B1	NUSAP1			ID: DMKN		ID: RPS27
	BTNL8	CCZ1B			ID: MEIS1		ID: FHL2
	MSRB2	B3GNT5			ID: CKLF,CKLF-CMTM1,CMTM1		ID: TFR2
	USP10	ERRFI1			ID: ITGB3BP		ID: ROGDI
	QPCT	CNIH4			ID: RBP7		ID: FAH
	DCLRE1A	C14orf2			ID: CYSTM1		ID: RAB32
	OGFRL1	RPS21			ID: PBX1		ID: LAMTOR5
	SCGB3A1	CFAP36			ID: ZDHHC2		ID: KIAA1522
	MARK3	HSBP1			ID: HP		ID: MAP7
	DPY30	RPS29			ID: C15orf26		ID: MUC1
	SMIM3	UQCRH			ID: TSPO2		ID: LSM10
	LAMB3	RPL35			ID: AKAP7		ID: RRAD
	GABARAPL1	DCLRE1A			ID: LSM1		ID: UBE2B
	PTEN	DSG2			ID: POLR1D		ID: ZNF804A
	RGL4	SDPR			ID: TSPAN7		ID: CEBPE
	KATNBL1	CISD2			ID: IFT20		ID: SDSL
	LIN7A	ZFAND1			ID: AQP10		ID: AQP1
	GFOD2	RETN			ID: GLRX		ID: FRMD4A
	KCMF1	DNAJB4			ID: MLH3		ID: CCNDBP1
	SCLT1	BPGM			ID: FKBP1B		ID: MYO1B
	ZFAND1	SPAG6			ID: CCDC176		ID: ANK1
	NUDT4	SNX16			ID: CCDC18		ID: MOSPD1
	PCTP	TCN1			ID: ARG1		ID: SLC2A1
	SDHB	NECAB2			ID: TIMM8B		ID: CCDC170
	ANKRD26	RAB6B			ID: FAM133B		ID: BMX
	WBP4	LSM3			ID: CSPP1		ID: SLC1A5
	RAB2B	PRKAR2B			ID: LOC100288798		ID: CHMP5
	CLEC12A	TNFRSF9			ID: TXNDC17		ID: TACSTD2
	CDHR3	CCDC176			ID: DYRK3		ID: TEKT2
	JDP2	RNF11			ID: PFDN4		ID: SFRP2
	PPP1R14A	FKBP1B			ID: ATP2C2		ID: IGF2BP2
	HSPB1	DSC2			ID: GPR160		ID: SPECC1
	TMEM55A	SEC11C			ID: HEMGN		ID: EFCAB12
	VTI1B	CKLF,CKLF-CMTM1,CMTM1			ID: PET100		ID: NT5C3A
	TSPAN2	PROM1			ID: HIST3H2A		ID: SLC6A9
	LINC00493	CA2			ID: LINC00152		ID: SERPINE1
	MIIP	RWDD1			ID: GYPC		ID: MFSD2B
	SYF2	KIAA0825			ID: NME5		ID: DLGAP3
	TMEM116	SNRPE			ID: CAV2		ID: RRAGD
	REXO2	IPO11,LRRC70			ID: NDUFB1		ID: CX3CL1
	CCS	TSPAN7			ID: C8orf4		ID: CLC
	HIATL1	C12orf75			ID: LCN2		ID: GTF2H2C,GTF2H2C_2
	GCA	FAM104B			ID: ZC3H6		ID: KRT8
	APOPT1	PBX1			ID: RPS12		ID: FN1
	KRT7	CD52			ID: COMMD6		ID: BTNL3
	SEC14L4	WHAMMP2			ID: RGS6		ID: TBCEL
	EFHC2	DYRK3			ID: MS4A3		ID: THOC7
	C5orf56	TFPI2			ID: CARD16		ID: GDE1
	IL10RB-AS1	RAB27B			ID: CA2		ID: IL18
	SESN3	PLS3			ID: RPL21		ID: UBAP2
	FAM96A	SCLY,UBE2F			ID: SNCA		ID: KRT4
	MSRB3	CXCL8			ID: CLEC4D		ID: TMEM63B
	CDA	HINT1			ID: IFIT1B		ID: CYP26B1
	CYB5A	NDUFA4			ID: BLVRB		ID: CHRNA10
	CLEC4E	COX6C			ID: BPI		ID: CXCL1
	SIAH2	MCUR1			ID: HYPK,SERF2		ID: NUTM2B-AS1
	FLCN	GLRX			ID: ATP5E,SLMO2		ID: FOXA1
	PMAIP1	AQP10			ID: HOTAIRM1		ID: BID
	PTPRF	FRA10AC1			ID: RNASE3		ID: TMPRSS4
	PLVAP	TEX30			ID: S100A12		ID: TPTEP1
	LOC731424	BLOC1S2			ID: RBPMS2		ID: DYNLT1
	MYH14	ITGA2			ID: RPL31		ID: CFB
	NUP214	GGTA1P			ID: RPS24		ID: KIAA1211L
	RPS27	NDUFB3			ID: CA1		ID: CDHR4
	FHL2	COMMD8			ID: RHAG		ID: PTPRN2
	AP3S1	USMG5			ID: LARP1B		ID: TRIM10
	COMMD8	HIST3H2A			ID: BAG1		ID: SNHG5
	SNX16	ATP2C2			ID: RGS10		ID: WFDC2
	TFR2	MSANTD3,MSANTD3-TMEFF1,TMEFF1			ID: RPL41		ID: BCAM
	ROGDI	CFH			ID: ORM1		ID: CALD1
	FAH	GPR15			ID: LINC00570		ID: MRC2
	RAB32	SULT1B1			ID: DPCD		ID: CYR61
	LAMTOR5	HOTAIRM1			ID: ITLN1		ID: NTN4
	KIAA1522	PROS1			ID: CAMP		ID: MTHFS,ST20,ST20-MTHFS
	VPS29	PRDM5			ID: COX7B		ID: TMC5
	ZNF267	HEMGN			ID: CRISP3		ID: 1-Mar
	MAP7	RBX1			ID: CR1L		ID: LUCAT1
	MUC1	POLR1D			ID: CHIT1		ID: PPM1A
	SLPI	HRSP12			ID: FGFR1OP2		ID: VSTM2L
	IPO11,LRRC70	NEMF			ID: CA3-AS1		ID: KIAA1257
	LSM10	RBP7			ID: TPT1		ID: LST1
	RRAD	MAL2			ID: CCDC15		ID: MS4A8
	UBE2B	RNASE3			ID: OLR1		ID: CLEC5A
	ZNF804A	SCOC			ID: GYPA		ID: MED30
	NSMCE2	ZNF254			ID: DNAJC25,DNAJC25-GNG10,GNG10		ID: KRT19
	CEBPE	CCDC65			ID: CCDC34		ID: YPEL4
	SDSL	DEFA4			ID: ALS2CR12		ID: RSPH4A
	AQP1	PLA2G10			ID: PFDN5		ID: ST13
	FRMD4A	SEC62			ID: HEY1		ID: C9orf116
	GRB10	LOC100288798			ID: CLEC1B		ID: OSM
	CCNDBP1	HOMER2			ID: MMP8		ID: JHDM1D-AS1
	MYO1B	BLVRB			ID: ANKRD36BP2		ID: KIAA2018
	ANK1	BEND2			ID: OLFM4		ID: ADORA2B
	MOSPD1	TSPO2			ID: LOC643802		ID: COL1A1
	SLC2A1	TMEM40			ID: DEFA4		ID: MUC4
	C12orf75	IFIT1B			ID: HRAT92		ID: CLDN4
	CCDC170	ATP5L			ID: MYL4		ID: GSPT1
	BMX	GYPC			ID: S100A8		ID: NPRL3
	SLC1A5	ISCA1			ID: ABCC13		ID: NDUFAF5
	CHMP5	SNHG8			ID: CLEC2B		ID: ZFAND2A
	TACSTD2	LINC00570			ID: LY96		ID: BPIFB1
	TEKT2	ARG1			ID: MAN1A2		ID: TNS1
	SFRP2	RPS18			ID: HBZ		ID: NINJ2
	ACP1	DPCD			ID: HBG2		ID: ISCU
	IGF2BP2	SNCA			ID: SERINC2		ID: FAM104A
	SPECC1	MEIS1			ID: HBG1		ID: LRRN1
	EFCAB12	HYPK,SERF2					ID: ALDH1A3
	RWDD1	NSMCE2			271		ID: TMPRSS2
	FAM47E,FAM47E-STBD1,STBD1	LSM1					ID: TNFRSF12A
	NT5C3A	C8orf4					ID: TRIM58
	TSPAN6	CSPP1					ID: DRC7
	SLC6A9	TXNDC17					ID: C9orf16
	SERPINE1	HACD4					ID: MZT2B
	MFSD2B	LINC00152					ID: TSPAN1
	DLGAP3	TOMM7					ID: PLEK2
	RRAGD	KIF20B					ID: TMTC1
	CX3CL1	SLPI					ID: TMEM86B
	SNRPE	FAM200B					ID: FAM216B
	CLC	CAMP					ID: C21orf58
	GTF2H2C,GTF2H2C_2	BPI					ID: BPIFA1
	KRT8	RNF182					ID: ICAM4
	FN1	AKAP7					ID: PIGR
	BTNL3	CKS2					ID: LAMC2
	UBXN10	BAG1					ID: SCGB1A1
	TBCEL	CARD16					ID: EHF
	THOC7	POLR2K					ID: NME4
	GDE1	IFT20					ID: TMCC2
	IL18	C15orf26					ID: ESPN
	UBAP2	PIN4					ID: CDH26
	KRT4	GPR160					ID: ELF3
	TMEM63B	HPGD					ID: NDUFA1
	CYP26B1	CCDC18					ID: KRT1
	ARL4A	C8orf59					ID: RARRES1
	CHRNA10	MLH3					ID: SLC44A4
	CXCL1	RPL27					ID: SPATA18
	PDCD10	MAST4					ID: CCDC142,MRPL53
	WHAMMP2	FAM133B					ID: FAM65C
	HRSP12	ZBTB8OS					ID: MXI1
	NUTM2B-AS1	RPL22L1					ID: NAA38
	FOXA1	PGM5					ID: SAA2,SAA2-SAA4,SAA4
	BID	TIMM8B					ID: MMP9
	TMPRSS4	RPS12					ID: KEL
	TPTEP1	RGS18					ID: G0S2
	DYNLT1	ELOVL7					ID: GNAS
	TOMM7	RPL11					ID: ARHGEF37
	CFB	HNMT					ID: SGOL1
	B3GNT5	CR1L					ID: SAA1
	KIAA1211L	CABP5					ID: C5orf49
	CDHR4	ZDHHC2					ID: KLC3
	PTPRN2	ATP5E,SLMO2					ID: CMTM2
	CDYL	MCEMP1					ID: CTGF
	TRIM10	PDE5A					ID: DMTN
	SNHG5	CAV2					ID: PTPRN
	WFDC2	LRRCC1					ID: HPS1
	BCAM	ZC3H6					ID: PPAP2C
	PNP	C1orf54					ID: HIST1H2BJ
	CALD1	LGALS3					ID: SLC34A2
	MRC2	SH3BGRL2					ID: CDH1
	ERRFI1	OLR1					ID: CLIC6
	CYR61	MRPL13					ID: LRP11
	NTN4	ALS2CR12					ID: IGFBP2
	RNF7	SVIP					ID: TSNAXIP1
	MTHFS,ST20,ST20-MTHFS	RGS6					ID: H2AFJ
	MBOAT2	MS4A3					ID: TAL1
	TMC5	CHIT1					ID: STRADB
	2024-03-01	RGS10					ID: SNTN
	LUCAT1	TPRKB					ID: CDS1
	PPM1A	CCDC15					ID: NRGN
	VSTM2L	PET100					ID: WDR66
	RGCC	NDUFB1					ID: TNNC2
	KIAA1257	EEF1B2					ID: SMC4
	XRCC4	FGFR1OP2					ID: TTC39A
	COPS3	GAS5					ID: CTNNAL1
	NDUFA4	CRISP3					ID: 2-Mar
	LST1	LINC00989					ID: OR2W3
	MS4A8	HRAT92					ID: NEXN
	CLEC5A	NME5					ID: DNAI1
	YOD1	RSL24D1					ID: GADD45A
	MED30	MAFIP					ID: CLDN1
	HNMT	EVI2A					ID: PIFO
	KRT19	HBD					ID: RAB3IL1
	YPEL4	RPS27L					ID: RND3
	RSPH4A	PPBP					ID: RHD
	ST13	CLEC4D					ID: CYP2B7P
	C9orf116	C4BPA					ID: RSPH1
	OSM	C18orf32,RPL17,RPL17-C18orf32					ID: ADGRF1
	JHDM1D-AS1	RHAG					ID: TSPAN5
	KIAA2018	ABCC13					ID: TRIM2
	ADORA2B	MYL4					ID: EFCAB1
	COL1A1	RPL21					ID: CCDC114
	POLR2K	CLEC1B					ID: MXRA7
	CRAT	ITLN1					ID: AGR3
	MUC4	RPL35A					ID: FAM46C
	CLDN4	S100A12					ID: PVRL2
	HSBP1	ITGB3BP					ID: F3
	GSPT1	COMMD6					ID: GSTA1
	NPRL3	RPS7					ID: WDR78
	NDUFAF5	CA3-AS1					ID: HIST4H4
	MGC72080	OLFM4					ID: C9orf135
	ZFAND2A	RPL41					ID: PGLYRP1
	BPIFB1	CA1					ID: KLHDC8A
	TNS1	GYPA					ID: FECH
	NINJ2	LARP1B					ID: RPS2P32
	ISCU	MMP8					ID: DRC1
	FAM104A	RPS15A					ID: TGM2
	DCUN1D1	RPS3A					ID: SCN1B
	LRRN1	PFDN5					ID: SMIM24
	SF3B6	RBPMS2					ID: HAGH
	ALDH1A3	HEY1					ID: HIST1H3H
	TMPRSS2	DNAJC25,DNAJC25-GNG10,GNG10					ID: ENKUR
	EEF1B2	ANKRD36BP2					ID: LOC643072
	C4BPA	CCDC34					ID: HGD
	TNFRSF12A	HBZ					ID: LOC113230
	TRIM58	CD177					ID: BCL2L1
	DRC7	S100A8					ID: NT5M
	C9orf16	TPT1					ID: TSPAN19
	MZT2B	RPS24					ID: SOX2
	TSPAN1	PFDN4					ID: CHPT1
	XRCC6BP1	LOC643802					ID: FBXO7
	USMG5	COX7B					ID: MSMB
	PLEK2	RPL31					ID: LAMA3
	TMTC1	CLEC2B					ID: SELK
	TMEM86B	MAN1A2					ID: ANKRD9
	FAM216B	LY96					ID: OPTN
	SDPR	SERINC2					ID: TPGS2
	TCN1	LINC01506					ID: SHISA4
	C21orf58	HBG2					ID: TCEB2
	BPIFA1	HBG1					ID: SHARPIN
	ICAM4	393					ID: HIST1H2BH
	LSM3						ID: HEBP2
	PIGR						PhyloPat ID: PPP1R14C
	LAMC2						ID: ALAS2
	SCGB1A1						ID: CYP26A1
	MSANTD3,MSANTD3-TMEFF1,TMEFF1						ID: STARD10
	EHF						ID: PCSK1N
	NME4						ID: TREML3P
	TMCC2						ID: UBL5
	ESPN						ID: FANK1
	CDH26						ID: RAB13
	ELF3						ID: CAPSL
	NDUFA1						ID: ACHE
	KRT1						ID: THEM5
	RARRES1						ID: GUK1
	CCDC65						ID: C20orf196
	SLC44A4						ID: ST3GAL4-AS1
	SPATA18						ID: YBX1
	CCDC142,MRPL53						ID: TMEM158
	FAM65C						ID: CFAP53
	MXI1						ID: VSIG2
	NAA38						ID: WDR60
	SAA2,SAA2-SAA4,SAA4						ID: SRPX2
	MMP9						ID: FAM81B
	KEL						ID: CNTLN
	G0S2						ID: KCNH2
	PGM5						ID: MNS1
	GNAS						ID: ID2-AS1
	ARHGEF37						ID: YBX3
	SGOL1						ID: HMBS
	SAA1						ID: COL17A1
	C5orf49						ID: TDRP
	KLC3						ID: TESC
	FRA10AC1						ID: RUNDC3A
	CMTM2						ID: C9orf171
	CTGF						ID: SLC14A1
	DMTN						ID: TXN
	PTPRN						ID: SRRD
	HPS1						ID: AKAP14
	IKBIP						ID: TTC25
	PPAP2C						ID: OAZ1
	C14orf2						ID: GPX1
	HIST1H2BJ						ID: CHST9
	HOMER2						ID: NUTM2A-AS1
	SVIP						ID: PRUNE2
	ISCA1						ID: EMID1
	NDUFB3						ID: PRR34-AS1
	SDC4						ID: DEFA3
	CXCL8						ID: PVALB
	ITGB6						ID: LINC01578
	SLC34A2						ID: LOC729083
	CDH1						ID: CSTA
	CLIC6						ID: ORM2
	LRP11						ID: DDX11L10
	CLIC2						ID: BTNL10
	IGFBP2						ID: PDZK1IP1
	TSNAXIP1						ID: C17orf99
	H2AFJ						ID: CTSE
	TAL1						ID: TGFB2
	CD24						ID: BCL2A1
	MMP7						ID: PF4V1
	STRADB						ID: UBA52
	SNTN						ID: PAGE2B
	RNF11						ID: LTF
	CDS1						ID: AZU1
	NRGN						ID: TOPORS-AS1
	WDR66						ID: HBM
	CABP5						ID: LOC100507291
	TPRKB						ID: TUBB2A
	TNNC2						ID: IFI27
	SH3BGRL2						ID: LOC101927854
	SMC4						464
	TTC39A
	CTNNAL1
	SNX3
	2024-03-02
	RSL24D1
	BLOC1S2
	OR2W3
	SCLY,UBE2F
	NEXN
	DNAI1
	RBX1
	FAM104B
	GADD45A
	CLDN1
	PIFO
	RPS7
	RAB3IL1
	RND3
	HACD4
	CEP19
	RHD
	TFPI2
	CYP2B7P
	KIF20B
	PIN4
	RSPH1
	GGTA1P
	MCUR1
	ADGRF1
	PROM1
	TSPAN5
	TRIM2
	EFCAB1
	CCDC114
	MXRA7
	ZBTB8OS
	LRRCC1
	CEACAM6
	ATP5L
	AGR3
	ITGA2
	FAM46C
	LINC00989
	CFH
	PLS3
	PVRL2
	F3
	GSTA1
	XK
	RETN
	S100A2
	WDR78
	NEMF
	HIST4H4
	C9orf135
	PGLYRP1
	KLHDC8A
	FECH
	FAM200B
	RPS2P32
	DRC1
	TGM2
	SPAG6
	SCN1B
	MAST4
	ELOVL7
	MAL2
	SMIM24
	RGS18
	HAGH
	HIST1H3H
	ENKUR
	PRDM5
	LOC643072
	HGD
	BPGM
	SEC62
	LOC113230
	CFAP43
	PLA2G10
	BCL2L1
	NT5M
	TSPAN19
	SOX2
	CHPT1
	RPS27L
	DSG2
	FBXO7
	MSMB
	DMKN
	LAMA3
	SELK
	ANKRD9
	MEIS1
	OPTN
	TPGS2
	CKLF,CKLF-CMTM1,CMTM1
	ITGB3BP
	SHISA4
	TCEB2
	SHARPIN
	HIST1H2BH
	HEBP2
	PPP1R14C
	ALAS2
	CYP26A1
	STARD10
	RBP7
	PCSK1N
	TREML3P
	UBL5
	FANK1
	RAB13
	CAPSL
	ACHE
	THEM5
	CYSTM1
	GUK1
	C20orf196
	PBX1
	ZDHHC2
	ST3GAL4-AS1
	YBX1
	HP
	C15orf26
	TMEM158
	TSPO2
	AKAP7
	CFAP53
	LSM1
	VSIG2
	POLR1D
	TSPAN7
	IFT20
	AQP10
	GLRX
	WDR60
	MLH3
	FKBP1B
	CCDC176
	CCDC18
	SRPX2
	FAM81B
	CNTLN
	ARG1
	TIMM8B
	FAM133B
	CSPP1
	MPO
	LOC100288798
	KCNH2
	TXNDC17
	MNS1
	ID2-AS1
	YBX3
	HMBS
	DYRK3
	COL17A1
	PFDN4
	TDRP
	ATP2C2
	TESC
	RUNDC3A
	GPR160
	HEMGN
	PET100
	HIST3H2A
	LINC00152
	C9orf171
	SLC14A1
	TXN
	SRRD
	AKAP14
	GYPC
	NME5
	TTC25
	OAZ1
	CAV2
	NDUFB1
	C8orf4
	LCN2
	ZC3H6
	GPX1
	RPS12
	CHI3L1
	CHST9
	NUTM2A-AS1
	COMMD6
	PRUNE2
	EMID1
	RGS6
	PRR34-AS1
	DEFA3
	MS4A3
	PVALB
	CARD16
	CA2
	LINC01578
	RPL21
	SNCA
	LOC729083
	CLEC4D
	CSTA
	IFIT1B
	BLVRB
	ORM2
	DDX11L10
	BTNL10
	BPI
	HYPK,SERF2
	PDZK1IP1
	ATP5E,SLMO2
	C17orf99
	CTSE
	HOTAIRM1
	RNASE3
	S100A12
	TGFB2
	RBPMS2
	RPL31
	RPS24
	CA1
	RHAG
	LARP1B
	BAG1
	BCL2A1
	RGS10
	RPL41
	ORM1
	LINC00570
	DPCD
	ITLN1
	CAMP
	ELANE
	COX7B
	CRISP3
	CR1L
	CHIT1
	FGFR1OP2
	CA3-AS1
	TPT1
	CCDC15
	OLR1
	PF4V1
	CTSG
	GYPA
	DNAJC25,DNAJC25-GNG10,GNG10
	CCDC34
	UBA52
	ALS2CR12
	PAGE2B
	LTF
	AZU1
	PFDN5
	HEY1
	CLEC1B
	MMP8
	ANKRD36BP2
	OLFM4
	LOC643802
	DEFA4
	TOPORS-AS1
	HBM
	LOC100507291
	TUBB2A
	PRTN3
	HRAT92
	MYL4
	S100A8
	IFI27
	ABCC13
	CLEC2B
	LY96
	LOC101927854
	MAN1A2
	HBZ
	HBG2
	SERINC2
	HBG1
	744
